# Supplementary material for: Tandem gene duplications contributed to high-level azole resistance in a rapidly expanding Candida tropicalis population
Source: Nat Commun. 2023 Dec 15;14:8369. doi: 10.1038/s41467-023-43380-2 (PMC10724272; doi:10.1038/s41467-023-43380-2)
Supplement: Supplementary file 4 — Supplementary Data 1 [file 41467_2023_43380_MOESM4_ESM.xlsx]

## Sheet: Supplementary Data 1
Supplementary Data 1. Information summary of 1,571 C. tropicalis isolates used for MLST analysis in this study.
Position in MLST tree	Strain ID no. in this study	Other strain no.	DST	MLST loci						Continent	Country	MLST clade	MLST CC	Year	Source	Fluconazole susceptibility	Reference
				ICL1	MDR1	SAPT2	SAPT4	XYR1	ZWF1a
1	XM018	09HX016	321	1	4	12	23	43	9	Asia	China		CC4	2009	Clinical	S	Fan et al. 2014
2	XM001	09H1006	321	1	4	12	23	43	9	Asia	China		CC4	2009	Clinical	S	Fan et al. 2014
3	XM557	FUPGMA084	757	1	32	3	23	36	9	Asia	Taiwan, China	9	CC4	2015	Clinical	R	Chen, et al. 2019
4	F4102	15LJ009	10095	1	32	12	23	36	9	Asia	China	9	CC4	2015	Clinical	S	This study
5	XM1474	YM140303	666	1	32	12	23	55	1	Asia	Taiwan, China	9	CC206	2014	Clinical	S	MLST database
6	XM546	FUPGMA073	171	1	4	3	23	36	9	Asia	Taiwan, China	9	CC4	2012	Clinical	S	Chen, et al. 2019
7	XM547	FUPGMA074	171	1	4	3	23	36	9	Asia	Taiwan, China	9	CC4	2014	Clinical	S	Chen, et al. 2019
8	XM350	S89	171	1	4	3	23	36	9	Asia	Taiwan, China	9	CC4	1996	Clinical	S	Chen et al. 2009
9	XM425	Ym990652	152	1	4	1	23	8	9	Asia	Taiwan, China	9	CC267	1999	Clinical	S	Chou et al. 2007
10	XM1528	CT242	785	1	4	3	23	78	9	Asia	Taiwan, China	9	CC4	2014	Clinical	R	MLST database
11	XM554	FUPGMA081	257	1	9	3	23	36	9	Asia	Taiwan, China	9	CC4	2011	Clinical	S	Chen, et al. 2019
12	F4072	14AH089	10092	1	9	12	23	36	9	Asia	China	9	CC4	2014	Clinical	S	This study
13	F3754	15A1044	401	1	9	22	23	36	9	Asia	China	9	CC4	2015	Clinical	S	This study
14	XM556	FUPGMA083	824	1	49	22	93	135	9	Asia	Taiwan, China	9	CC273	2017	Clinical	SDD	Chen, et al. 2019
15	XM555	FUPGMA082	825	1	9	22	23	135	9	Asia	Taiwan, China	9	CC4	2017	Clinical	S	Chen, et al. 2019
16	XM207	CTR-77	184	1	4	12	23	36	9	Asia	China	9	CC4	2019	Clinical	S	Wang et al. 2020
17	F3938	13J2011	184	1	4	12	23	36	9	Asia	China	9	CC4	2013	Clinical	S	This study
18	XM214	CTR-84	184	1	4	12	23	36	9	Asia	China	9	CC4	2019	Clinical	S	Wang et al. 2020
19	XM545	FUPGMA072	184	1	4	12	23	36	9	Asia	Taiwan, China	9	CC4	2012	Clinical	S	Chen, et al. 2019
20	F4078	14H1397	184	1	4	12	23	36	9	Asia	China	9	CC4	2014	Clinical	S	This study
21	F3806	14F1052	184	1	4	12	23	36	9	Asia	China	9	CC4	2014	Clinical	S	This study
22	F3692	14JD042	184	1	4	12	23	36	9	Asia	China	9	CC4	2014	Clinical	S	This study
23	XM544	FUPGMA071	184	1	4	12	23	36	9	Asia	Taiwan, China	9	CC4	2011	Clinical	S	Chen, et al. 2019
24	XM937	YM060210	184	1	4	12	23	36	9	Asia	Taiwan, China	9	CC4	2006	Clinical	R	MLST database
25	F3606	14H1401	184	1	4	12	23	36	9	Asia	China	9	CC4	2014	Clinical	S	This study
26	F9505	09HX016	184	1	4	12	23	36	9	Asia	China	9	CC4	2009	Clinical	S	This study
27	F3370	15GH430	184	1	4	12	23	36	9	Asia	China	9	CC4	2015	Clinical	S	This study
28	F3346	14SJ111	184	1	4	12	23	36	9	Asia	China	9	CC4	2014	Clinical	S	This study
29	F3382	15Z2157	184	1	4	12	23	36	9	Asia	China	9	CC4	2015	Clinical	S	This study
30	F3842	15A1060	184	1	4	12	23	36	9	Asia	China	9	CC4	2015	Clinical	S	This study
31	F3460	15H1441	184	1	4	12	23	36	9	Asia	China	9	CC4	2015	Clinical	S	This study
32	XM165	CTR-35	184	1	4	12	23	36	9	Asia	China	9	CC4	2019	Clinical	S	Wang et al. 2020
33	XM011	10H1087	327	1	4	12	23	36	1	Asia	China	9	CC4	2010	Clinical	S	Fan et al. 2014
34	XM550	FUPGMA077	832	1	4	22	23	114	9	Asia	Taiwan, China	9	CC4	2017	Clinical	S	Chen, et al. 2019
35	XM105	RC907	139	1	4	22	23	36	9	Asia	China	9	CC4	2014	Clinical	S	Wang et al. 2016
36	XM1598	CT195	853	1	4	22	93	36	9	Asia	Taiwan, China	9	CC4	2012	Clinical	R	MLST database
37	XM551	FUPGMA078	558	1	4	22	23	78	9	Asia	Taiwan, China	9	CC4	2013	Clinical	S	Chen, et al. 2019
38	XM401	Ym990236	138	1	4	22	23	55	9	Asia	Taiwan, China	9	CC4	1999	Clinical	R	Chou et al. 2007
39	XM549	FUPGMA076	386	1	4	22	54	36	9	Asia	Taiwan, China	9	CC4	2011	Clinical	S	Chen, et al. 2019
40	XM007	10H1048	114	1	4	22	23	43	9	Asia	China	9	CC4	2010	Clinical	S	Fan et al. 2014
41	XM548	FUPGMA075	834	1	4	22	23	135	2	Asia	Taiwan, China	9	CC4	2017	Clinical	S	Chen, et al. 2019
42	XM540	FUPGMA067	833	1	4	22	23	135	9	Asia	Taiwan, China	9	CC4	2017	Clinical	S	Chen, et al. 2019
43	XM541	FUPGMA068	833	1	4	22	23	135	9	Asia	Taiwan, China	9	CC4	2017	Clinical	S	Chen, et al. 2019
44	XM166	CTR-36	833	1	4	22	23	135	9	Asia	China	9	CC4	2019	Clinical	S	Wang et al. 2020
45	XM543	FUPGMA070	139	1	4	22	23	36	9	Asia	Taiwan, China	9	CC4	2017	Clinical	S	Chen, et al. 2019
46	XM537	FUPGMA064	139	1	4	22	23	36	9	Asia	Taiwan, China	9	CC4	2013	Clinical	S	Chen, et al. 2019
47	XM539	FUPGMA066	139	1	4	22	23	36	9	Asia	Taiwan, China	9	CC4	2015	Clinical	S	Chen, et al. 2019
48	XM182	CTR-52	139	1	4	22	23	36	9	Asia	China	9	CC4	2019	Clinical	S	Wang et al. 2020
49	F3130	15A1074	139	1	4	22	23	36	9	Asia	China	9	CC4	2015	Clinical	S	This study
50	XM261	21	139	1	4	22	23	36	9	Asia	Thailand	9	CC4	2015-2017	Clinical	S	Tulyaprawat et al. 2020
51	XM114	RC1000	139	1	4	22	23	36	9	Asia	China	9	CC4	2014	Clinical	S	Wang et al. 2016
52	XM535	FUPGMA062	139	1	4	22	23	36	9	Asia	Taiwan, China	9	CC4	2012	Clinical	S	Chen, et al. 2019
53	XM402	Ym990268	139	1	4	22	23	36	9	Asia	Taiwan, China	9	CC4	1999	Clinical	S	Chou et al. 2007
54	SRR18971071	10-03-01-01	139	1	4	22	23	36	9	Europe	Netherlands	9	CC4	Unknown	Clinical	Unknown	Spruijtenburg et al.2023
55	F3726	16CH128	139	1	4	22	23	36	9	Asia	China	9	CC4	2016	Clinical	S	This study
56	F9497	13H1265	139	1	4	22	23	36	9	Asia	China	9	CC4	2013	Clinical	S	This study
57	XM538	FUPGMA065	139	1	4	22	23	36	9	Asia	Taiwan, China	9	CC4	2014	Clinical	S	Chen, et al. 2019
58	SRR12823772	ct16	139	1	4	22	23	36	9	Europe	Spain	9	CC4	Unknown	Clinical	NR	O’Brien et al. 2020
59	XM260	2	139	1	4	22	23	36	9	Asia	Thailand	9	CC4	2015-2017	Clinical	S	Tulyaprawat et al. 2020
60	XM536	FUPGMA063	139	1	4	22	23	36	9	Asia	Taiwan, China	9	CC4	2012	Clinical	S	Chen, et al. 2019
61	XM542	FUPGMA069	139	1	4	22	23	36	9	Asia	Taiwan, China	9	CC4	2017	Clinical	S	Chen, et al. 2019
62	XM196	CTR-66	139	1	4	22	23	36	9	Asia	China	9	CC4	2019	Clinical	S	Wang et al. 2020
63	XM262	48	139	1	4	22	23	36	9	Asia	Thailand	9	CC4	2015-2017	Clinical	R	Tulyaprawat et al. 2020
64	XM968	YM060369	139	1	4	22	23	36	9	Asia	Taiwan, China	9	CC4	2006	Clinical	R	MLST database
65	F4016	14PU828	139	1	4	22	23	36	9	Asia	China	9	CC4	2014	Clinical	S	This study
66	F3596	15GF026	139	1	4	22	23	36	9	Asia	China	9	CC4	2015	Clinical	S	This study
67	XM996	NHUE42	139	1	4	22	23	36	9	Asia	Taiwan, China	9	CC4	2007	Unknown	S	MLST database
68	XM078	RC458	139	1	4	22	23	36	9	Asia	China	9	CC4	2013	Clinical	S	Wang et al. 2016
69	XM195	CTR-65	989	1	81	12	107	17	9	Asia	China		CC241	2019	Clinical	S	Wang et al. 2020
70	XM008	10H1084	325	1	4	12	23	3	9	Asia	China		CC4	2010	Clinical	S	Fan et al. 2014
71	XM1668	CTS19	896	9	170	1	23	157	1	Asia	Thailand		CC222	2015	Clinical	S	MLST database
72	XM257	19	896	9	170	1	23	157	1	Asia	Thailand		CC222	2015-2017	Clinical	S	Tulyaprawat et al. 2020
73	SRR12823775	ct13	10155	1	15	3	13	23	1	Europe	Netherlands	14	CC179	Unknown	Lab engineered	NR	O’Brien et al. 2020
74	XM666	NCCLS39	22	1	15	1	13	8	1	North America	USA	14	CC286	Unknown	Unknown	S	MLST database
75	XM481	FUPGMA008	564	1	50	42	66	5	3	Asia	Taiwan, China		CC268	2011	Clinical	S	Chen, et al. 2019
76	SRR20760410	19-008-0063	10197	3	100	1	13	22	3	Oceania	Australia		CC52	2004	Clinical	SDD	Keighley et al. 2022
77	SRR20760361	19-008-0042	10179	3	100	1	13	4	3	Oceania	Australia		CC52	2015	Clinical	SDD	Keighley et al. 2022
78	XM1469	YFA120295	601	1	22	1	13	9	44	Asia	Taiwan, China		CC66	2012	Unknown	R	MLST database
79	XM1443	YM140019	575	1	22	7	13	9	44	Asia	Taiwan, China		CC66	2014	Clinical	SDD	MLST database
80	SRR12823717	ct66	10126	1	22	1004	1020	5	1	North America	USA		CC170	Unknown	Clinical	NR	O’Brien et al. 2020
81	XM938	YM060302	185	1	62	2	23	5	1	Asia	Taiwan, China		CC320	2006	Clinical	R	MLST database
82	XM448	Ct03R	639	1	150	2	13	56	1	Asia	China		CC157	2013	Clinical	R	Jin et al. 2018
83	F3970	15LJ006	639	1	150	2	13	56	1	Asia	China		CC157	2015	Clinical	S	This study
84	F4122	16PU1137	639	1	150	2	13	56	1	Asia	China		CC157	2016	Clinical	SDD	This study
85	F4084	16HN033	639	1	150	2	13	56	1	Asia	China		CC157	2016	Clinical	S	This study
86	XM447	Ct02R	639	1	150	2	13	56	1	Asia	China		CC157	2014	Clinical	R	Jin et al. 2018
87	XM1465	YFA120877	597	9	34	1	13	128	9	Asia	Taiwan, China	24	CC205	2012	Unknown	S	MLST database
88	XM1662	CTS17	890	5	169	1	13	118	2	Asia	Thailand	24	CC219	2015	Clinical	S	MLST database
89	XM238	17	890	5	169	1	13	118	2	Asia	Thailand	24	CC219	2015-2017	Clinical	S	Tulyaprawat et al. 2020
90	XM640	J930222	2	1	2	2	2	1	2	Europe	Belgium	24	CC278	1993	Clinical	S	MLST database
91	XM1948	365B	1240	1	34	2	13	212	2	Europe	Austria	24	CC240	2018	Unknown	S	MLST database
92	SRR12823751	ct35	10139	1	145	2	13	136	2	Europe	Spain	24	CC103	Unknown	Clinical	NR	O’Brien et al. 2020
93	SRR12823752	ct34	10139	1	145	2	13	136	2	Europe	Spain	24	CC103	Unknown	Clinical	NR	O’Brien et al. 2020
94	SRR20760398	19-008-0075	10139	1	145	2	13	136	2	Oceania	Australia	24	CC103	2002	Clinical	S	Keighley et al. 2022
95	SRR12823758	ct29	10139	1	145	2	13	136	2	Europe	Spain	24	CC103	Unknown	Clinical	NR	O’Brien et al. 2020
96	SRR20760403	19-008-0069	10139	1	145	2	13	136	2	Oceania	Australia	24	CC103	2003	Clinical	S	Keighley et al. 2022
97	SRR12823738	ct47	10139	1	145	2	13	136	2	North America	USA	24	CC103	Unknown	Clinical	NR	O’Brien et al. 2020
98	F3466	16DP094	10031	1	16	64	20	3	1	Asia	China		CC125	2016	Clinical	S	This study
99	XM706	b31245/5/04	53	5	16	3	20	9	1	Europe	UK		CC296	2004	Clinical	R	MLST database
100	XM259	3	886	7	167	3	99	5	1	Asia	Thailand		CC216	2015-2017	Clinical	S	Tulyaprawat et al. 2020
101	XM1658	CTS1	886	7	167	3	99	5	1	Asia	Thailand		CC216	2016	Clinical	S	MLST database
102	XM258	1	886	7	167	3	99	5	1	Asia	Thailand		CC216	2015-2017	Clinical	S	Tulyaprawat et al. 2020
103	XM348	S38	167	1	54	3	23	9	22	Asia	Taiwan, China		CC78	1996	Clinical	S	Chen et al. 2009
104	XM346	S39	166	1	54	3	23	1	22	Asia	Taiwan, China		CC78	1996	Clinical	S	Chen et al. 2009
105	XM714	b31595/6/04	61	1	33	12	23	21	3	Europe	UK		CC301	2004	Clinical	S	MLST database
106	F3388	16GF093	10018	1	1005	23	20	163	3	Asia	China		CC115	2016	Clinical	S	This study
107	XM1446	YFA120622	926	1	66	12	20	163	3	Asia	Taiwan, China		CC201	2012	Unknown	S	MLST database
108	XM566	FUPGMA093	828	1	7	1	94	48	22	Asia	Taiwan, China		CC274	2017	Clinical	S	Chen, et al. 2019
109	SRR20760380	ATCC 13803	1202	1	7	71	23	60	1	Unknown	Unknown		CC99	Unknown	Unknown	S	Keighley et al. 2022
110	XM1924	946	1228	1	7	1	23	169	3	Asia	China		CC238	2021	Clinical	S	MLST database
111	XM115	RC1001	534	1	7	3	13	6	44	Asia	China		CC194	2014	Clinical	S	Wang et al. 2016
112	XM683	81/031	33	3	7	3	13	4	3	Europe	UK		CC290	1981	Unknown	S	MLST database
113	SRR20760378	19-008-0024	10183	3	7	1	13	31	3	Oceania	Australia		CC97	2010	Clinical	S	Keighley et al. 2022
114	SRR20760350	19-008-0052	10173	36	1032	3	1024	3	70	Oceania	Australia		CC92	2014	Clinical	S	Keighley et al. 2022
115	XM371	S40	204	5	7	3	23	3	4	Asia	Taiwan, China	2	CC254	1996	Clinical	S	Chen et al. 2009
116	XM665	J930561/2	21	3	9	7	8	4	6	Europe	Belgium	2	CC285	1993	Clinical	S	MLST database
117	XM1952	183B	1243	10	9	3	8	169	6	Europe	Austria	2	CC76	2018	Unknown	S	MLST database
118	XM161	CTR-31	995	3	9	3	8	169	6	Asia	China	2	CC76	2019	Clinical	S	Wang et al. 2020
119	XM713	b31514/6/04	60	10	7	3	8	11	10	Europe	UK	2	CC300	2004	Unknown	S	MLST database
120	XM678	J980157	30	3	7	3	15	6	4	North America	USA	2	CC0	1998	Clinical	S	MLST database
121	XM689	J980162	37	3	7	3	6	11	4	North America	USA	2	CC0	1998	Clinical	S	MLST database
122	XM646	J980156	7	3	7	3	6	6	4	North America	USA	2	CC0	1998	Clinical	S	MLST database
123	XM645	J980160	7	3	7	3	6	6	4	North America	USA	2	CC0	1998	Clinical	S	MLST database
124	XM672	J941810	25	6	7	3	6	2	4	Europe	Netherlands	2	CC287	1994	Unknown	S	MLST database
125	XM686	J942104	35	1	7	8	6	2	4	North America	USA	2	CC291	1994	Clinical	R	MLST database
126	SRR868710	ATCC 200956	10201	1	7	3	6	60	4	Unknown	Unknown	2	CC0	Unknown	Unknown	R	Vincent et al. 2013
127	XM406	Ym990444	143	1	54	3	6	48	7	Asia	Taiwan, China	2	CC264	1999	Clinical	S	Chou et al. 2007
128	XM1936	237I	1235	1	7	3	6	52	10	Europe	Austria	2	CC0	2018	Unknown	S	MLST database
129	F3802	14DZ013	682	1	7	3	6	52	4	Asia	China	2	CC0	2014	Clinical	S	This study
130	F3640	16HS348	1344	1	7	3	44	52	4	Asia	China	2	CC0	2016	Clinical	S	This study
131	XM1523	CT262	780	1	7	1	6	145	4	Asia	Taiwan, China	2	CC0	2012	Clinical	SDD	MLST database
132	XM718	b30488/7/04	64	1	7	1	6	22	4	Europe	UK	2	CC0	2004	Clinical	S	MLST database
133	SRR20760337	MB21023723	237	1	7	1	6	52	4	Oceania	Australia	2	CC0	2021	Clinical	S	Keighley et al. 2022
134	SRR12823726	ct58	10135	1	7	1	6	1022	10	North America	USA	2	CC0	Unknown	Clinical	NR	O’Brien et al. 2020
135	XM638	FUPGMA165	563	1	7	1	6	52	10	Asia	Taiwan, China	2	CC0	2014	Clinical	S	Chen, et al. 2019
136	SRR12823735	ct50	238	1	7	4	6	52	4	North America	USA	2	CC0	Unknown	Clinical	NR	O’Brien et al. 2020
137	XM308	25	238	1	7	4	6	52	4	Latin America	Brazil	2	CC0	2003	Clinical	R	Magri et al. 2013
138	XM410	Ym990533	145	3	7	1	6	2	4	Asia	Taiwan, China	2	CC0	1999	Clinical	S	Chou et al. 2007
139	XM367	S04	175	3	7	1	6	54	4	Asia	Taiwan, China	2	CC0	1997	Clinical	S	Chen et al. 2009
140	XM958	YM060481	27	3	7	1	6	6	4	Asia	Taiwan, China	2	CC0	2006	Clinical	R	MLST database
141	XM675	NCCLS71	27	3	7	1	6	6	4	North America	USA	2	CC0	Unknown	Unknown	S	MLST database
142	XM1521	CT183	778	3	7	54	6	60	4	Asia	Taiwan, China	2	CC0	2012	Clinical	SDD	MLST database
143	XM378	YM020274	153	3	7	1	6	60	4	Asia	Taiwan, China	2	CC0	2002	Clinical	S	Chou et al. 2007
144	XM1457	YM140717	589	3	7	1	6	84	4	Asia	Taiwan, China	2	CC0	2014	Clinical	SDD	MLST database
145	XM369	S75	178	3	7	1	6	67	4	Asia	Taiwan, China	2	CC0	1997	Clinical	S	Chen et al. 2009
146	XM654	A427748	14	3	7	1	6	6	7	Europe	UK	2	CC0	1999	Clinical	R	MLST database
147	XM387	YM020693	90	3	7	1	6	22	4	Asia	Taiwan, China	2	CC0	2002	Clinical	S	Chou et al. 2007
148	XM634	FUPGMA161	90	3	7	1	6	22	4	Asia	Taiwan, China	2	CC0	2017	Clinical	S	Chen, et al. 2019
149	XM419	Ym990598	90	3	7	1	6	22	4	Asia	Taiwan, China	2	CC0	1999	Clinical	R	Chou et al. 2007
150	XM383	YM020311	90	3	7	1	6	22	4	Asia	Taiwan, China	2	CC0	2002	Clinical	R	Chou et al. 2007
151	XM1594	CT133	850	10	7	1	44	52	10	Asia	Taiwan, China	2	CC212	2012	Clinical	R	MLST database
152	XM956	YM060565	202	10	7	4	6	22	4	Asia	Taiwan, China	2	CC330	2006	Clinical	R	MLST database
153	F3626	13J3019	10048	10	7	1	6	52	4	Asia	China	2	CC0	2013	Clinical	SDD	This study
154	XM1903	IFM61949	1209	10	7	1	133	52	4	Asia	Japan	2	CC0	2013	Clinical	R	MLST database
155	XM920	T14	222	10	7	3	6	84	4	Asia	India	2	CC0	Unknown	Clinical	R	MLST database
156	XM922	T41	224	10	7	3	45	52	4	Asia	India	2	CC0	Unknown	Clinical	SDD	MLST database
157	XM921	T42	223	10	7	3	6	52	4	Asia	India	2	CC0	Unknown	Clinical	S	MLST database
158	XM636	FUPGMA163	377	34	7	1	6	52	4	Asia	Taiwan, China	2	CC0	2013	Clinical	S	Chen, et al. 2019
159	XM980	YM060800	200	3	65	1	6	52	4	Asia	Taiwan, China	2	CC0	2006	Clinical	S	MLST database
160	XM954	YM060379	200	3	65	1	6	52	4	Asia	Taiwan, China	2	CC0	2006	Clinical	S	MLST database
161	F4100	15JD067	10094	3	7	1	6	1018	4	Asia	China	2	CC0	2015	Clinical	S	This study
162	SRR20760411	19-008-0062	779	3	7	1	6	144	4	Oceania	Australia	2	CC0	2002	Clinical	SDD	Keighley et al. 2022
163	XM1522	CT205	779	3	7	1	6	144	4	Asia	Taiwan, China	2	CC0	2013	Clinical	S	MLST database
164	XM955	YM060325	201	3	7	4	6	75	10	Asia	Taiwan, China	2	CC329	2006	Clinical	S	MLST database
165	XM632	FUPGMA159	384	3	7	1	6	52	10	Asia	Taiwan, China	2	CC0	2011	Clinical	S	Chen, et al. 2019
166	XM633	FUPGMA160	384	3	7	1	6	52	10	Asia	Taiwan, China	2	CC0	2017	Clinical	S	Chen, et al. 2019
167	XM631	FUPGMA158	384	3	7	1	6	52	10	Asia	Taiwan, China	2	CC0	2011	Clinical	S	Chen, et al. 2019
168	XM1894	IFM54674	1199	3	7	69	6	52	4	Asia	Japan	2	CC0	1999	Unknown	R	MLST database
169	F3776	16LR314	10061	62	7	1	6	52	4	Asia	China	2	CC0	2016	Clinical	S	This study
170	F9494	12H1213	10108	62	7	1	1001	52	7	Asia	China	2	CC164	2012	Clinical	S	This study
171	F3152	14H1405	10004	62	7	1	1001	144	4	Asia	China	2	CC109	2014	Clinical	S	This study
172	F3968	15K1071	1171	3	7	3	6	52	4	Asia	China	2	CC0	2015	Clinical	S	This study
173	SRR20760372	19-008-0029	10169	3	7	3	6	52	7	Oceania	Australia	2	CC0	2018	Clinical	S	Keighley et al. 2022
174	SRR20760341	20-008-0093	10169	3	7	3	6	52	7	Oceania	Australia	2	CC0	2020	Clinical	S	Keighley et al. 2022
175	SRR20760351	19-008-0051	155	3	7	3	6	22	4	Oceania	Australia	2	CC0	2014	Clinical	S	Keighley et al. 2022
176	XM380	YM020291	155	3	7	3	6	22	4	Asia	Taiwan, China	2	CC0	2002	Clinical	S	Chou et al. 2007
177	XM349	S78	134	3	7	1	6	52	4	Asia	Taiwan, China	2	CC0	1996	Clinical	S	Chen et al. 2009
178	SRR12823737	ct48	875	3	7	1	91	52	4	North America	USA	2	CC0	Unknown	Clinical	R	O’Brien et al. 2020
179	XM637	FUPGMA164	821	3	7	4	91	52	4	Asia	Taiwan, China	2	CC0	2017	Clinical	S	Chen, et al. 2019
180	XM919	T37	221	3	7	4	6	52	7	Asia	India	2	CC0	Unknown	Clinical	S	MLST database
181	XM918	T22	220	3	7	4	44	52	4	Asia	India	2	CC0	Unknown	Clinical	R	MLST database
182	XM917	T11	220	3	7	4	44	52	4	Asia	India	2	CC0	Unknown	Clinical	R	MLST database
183	XM635	FUPGMA162	203	3	7	4	6	52	4	Asia	Taiwan, China	2	CC0	2012	Clinical	S	Chen, et al. 2019
184	SRR18971070	10-11-12-15	203	3	7	4	6	52	4	Europe	Netherlands	2	CC0	Unknown	Clinical	Unknown	Spruijtenburg et al.2023
185	XM373	S31	203	3	7	4	6	52	4	Asia	Taiwan, China	2	CC0	1997	Clinical	S	Chen et al. 2009
186	F3614	14JD054	134	3	7	1	6	52	4	Asia	China	2	CC0	2014	Clinical	S	This study
187	SRR20760388	19-008-0084	134	3	7	1	6	52	4	Oceania	Australia	2	CC0	2003	Clinical	S	Keighley et al. 2022
188	XM821	YM060507	134	3	7	1	6	52	4	Asia	Taiwan, China	2	CC0	2006	Clinical	R	MLST database
189	XM629	FUPGMA156	134	3	7	1	6	52	4	Asia	Taiwan, China	2	CC0	2012	Clinical	S	Chen, et al. 2019
190	XM965	YM060508	134	3	7	1	6	52	4	Asia	Taiwan, China	2	CC0	2006	Clinical	S	MLST database
191	XM374	S95	134	3	7	1	6	52	4	Asia	Taiwan, China	2	CC0	1997	Clinical	S	Chen et al. 2009
192	XM391	YM020743	134	3	7	1	6	52	4	Asia	Taiwan, China	2	CC0	2002	Clinical	S	Chou et al. 2007
193	SRR12823754	ct32	134	3	7	1	6	52	4	Europe	Spain	2	CC0	Unknown	Clinical	R	O’Brien et al. 2020
194	XM370	S02	134	3	7	1	6	52	4	Asia	Taiwan, China	2	CC0	1997	Clinical	S	Chen et al. 2009
195	SRR20760383	19-008-0089	134	3	7	1	6	52	4	Oceania	Australia	2	CC0	2003	Clinical	S	Keighley et al. 2022
196	XM376	S54	134	3	7	1	6	52	4	Asia	Taiwan, China	2	CC0	1997	Clinical	S	Chen et al. 2009
197	XM360	S14	134	3	7	1	6	52	4	Asia	Taiwan, China	2	CC0	1997	Clinical	S	Chen et al. 2009
198	F9479	13BD268	134	3	7	1	6	52	4	Asia	China	2	CC0	2013	Clinical	R	This study
199	SRR20760407	19-008-0065	134	3	7	1	6	52	4	Oceania	Australia	2	CC0	2003	Clinical	S	Keighley et al. 2022
200	XM964	YM060299	134	3	7	1	6	52	4	Asia	Taiwan, China	2	CC0	2006	Clinical	R	MLST database
201	XM368	S24	134	3	7	1	6	52	4	Asia	Taiwan, China	2	CC0	1997	Clinical	S	Chen et al. 2009
202	XM375	S65	134	3	7	1	6	52	4	Asia	Taiwan, China	2	CC0	1997	Clinical	S	Chen et al. 2009
203	XM397	Ym990138	134	3	7	1	6	52	4	Asia	Taiwan, China	2	CC0	1999	Clinical	S	Chou et al. 2007
204	SRR20760345	19-008-0056	134	3	7	1	6	52	4	Oceania	Australia	2	CC0	2014	Clinical	S	Keighley et al. 2022
205	XM630	FUPGMA157	134	3	7	1	6	52	4	Asia	Taiwan, China	2	CC0	2013	Clinical	S	Chen, et al. 2019
206	F4054	16GH564	134	3	7	1	6	52	4	Asia	China	2	CC0	2016	Clinical	S	This study
207	SRR20760392	19-008-0080	134	3	7	1	6	52	4	Oceania	Australia	2	CC0	2001	Clinical	S	Keighley et al. 2022
208	XM966	YM060512	134	3	7	1	6	52	4	Asia	Taiwan, China	2	CC0	2006	Clinical	S	MLST database
209	XM126	RC1138	134	3	7	1	6	52	4	Asia	China	2	CC0	2015	Clinical	S	Wang et al. 2016
210	XM644	J981248	6	1	6	3	5	5	3	North America	USA	21	CC19	1998	Clinical	S	MLST database
211	XM521	FUPGMA048	859	1	3	3	14	16	3	Asia	Taiwan, China	11	CC3	2015	Clinical	S	Chen, et al. 2019
212	XM520	FUPGMA047	858	1	3	3	14	54	3	Asia	Taiwan, China	11	CC3	2013	Clinical	SDD	Chen, et al. 2019
213	XM1919	54	1224	9	22	3	14	69	3	Asia	China	11	CC237	2016	Clinical	R	MLST database
214	XM1424	14382	603	1	9	22	14	92	7	Asia	China	11	CC197	2016	Clinical	S	MLST database
215	XM215	CTR-85	1001	1	9	12	109	60	9	Asia	China	11	CC249	2019	Clinical	S	Wang et al. 2020
216	SRR18971072	10-11-10-60	10163	1	1034	9	5	78	1	Europe	Netherlands	11	CC85	Unknown	Clinical	Unknown	Spruijtenburg et al.2023
217	SRR12823768	ct20	10149	1	21	9	5	153	1	Europe	Spain	11	CC47	Unknown	Clinical	NR	O’Brien et al. 2020
218	SRR12823767	ct21	10149	1	21	9	5	153	1	Europe	Spain	11	CC47	Unknown	Clinical	NR	O’Brien et al. 2020
219	XM688	83/002	36	1	21	9	5	6	1	Europe	UK	11	CC47	1983	Unknown	S	MLST database
220	XM684	81/022	34	1	21	4	5	6	1	Europe	UK	11	CC47	1981	Unknown	S	MLST database
221	XM386	YM020671	158	1	17	2	14	63	3	Asia	Taiwan, China	11	CC8	2002	Clinical	R	Chou et al. 2007
222	F3432	15GF052	811	1	17	2	14	60	3	Asia	China	11	CC8	2015	Clinical	S	This study
223	XM053	RC175	524	1	17	2	14	60	43	Asia	China	11	CC8	2012	Clinical	S	Wang et al. 2016
224	XM032	10TZ071	344	1	17	2	14	1	3	Asia	China	11	CC8	2010	Clinical	S	Fan et al. 2014
225	XM673	J941839	26	1	17	2	14	1	7	Europe	Netherlands	11	CC8	1994	Unknown	SDD	MLST database
226	XM628	FUPGMA155	549	1	124	2	14	60	3	Asia	Taiwan, China	11	CC8	2011	Clinical	S	Chen, et al. 2019
227	XM396	Ym990136	133	1	19	12	14	23	7	Asia	Taiwan, China	11	CC260	1999	Clinical	R	Chou et al. 2007
228	XM366	S23	100	1	17	2	14	23	3	Asia	Taiwan, China	11	CC8	1997	Clinical	S	Chen et al. 2009
229	XM051	RC138	523	1	22	2	14	53	3	Asia	China	11	CC8	2012	Clinical	S	Wang et al. 2016
230	SRR12823744	ct05	750	1	17	2	14	53	3	Europe	Ireland	11	CC8	Unknown	Clinical	NR	O’Brien et al. 2020
231	XM1625	IRCCS 14	750	1	17	2	14	53	3	Europe	Italy	11	CC8	2016	Clinical	S	Scordino, et al. 2018
232	SRR12823713	ct70	10123	1	1024	2	14	100	3	North America	USA	11	CC8	Unknown	Clinical	NR	O’Brien et al. 2020
233	XM1679	YM140438	923	1	17	22	14	100	3	Asia	Taiwan, China	11	CC8	2014	Clinical	S	MLST database
234	XM213	CTR-83	923	1	17	22	14	100	3	Asia	China	11	CC8	2019	Clinical	R	Wang et al. 2020
235	SRR20760340	20-008-0094	10168	1	17	1	14	100	3	Oceania	Australia	11	CC8	2020	Clinical	S	Keighley et al. 2022
236	XM1672	CTS36	900	1	17	1	14	68	7	Asia	Thailand	11	CC224	2016	Clinical	S	MLST database
237	XM263	36	900	1	17	1	14	68	7	Asia	Thailand	11	CC224	2015-2017	Clinical	S	Tulyaprawat et al. 2020
238	XM627	FUPGMA154	359	1	17	2	14	100	3	Asia	Taiwan, China	11	CC8	2017	Clinical	S	Chen, et al. 2019
239	XM1627	IRCCS 47	359	1	17	2	14	100	3	Europe	Italy	11	CC8	2017	Clinical	S	Scordino, et al. 2018
240	XM1941	2271C	359	1	17	2	14	100	3	Europe	Austria	11	CC8	2018	Unknown	S	MLST database
241	XM1626	IRCCS 46	359	1	17	2	14	100	3	Europe	Italy	11	CC8	2017	Clinical	S	Scordino, et al. 2018
242	SRR12823712	ct71	359	1	17	2	14	100	3	North America	USA	11	CC8	Unknown	Clinical	R	O’Brien et al. 2020
243	F9517	12HX423	359	1	17	2	14	100	3	Asia	China	11	CC8	2012	Clinical	S	This study
244	XM1940	151I	359	1	17	2	14	100	3	Europe	Austria	11	CC8	2018	Unknown	S	MLST database
245	XM626	FUPGMA153	359	1	17	2	14	100	3	Asia	Taiwan, China	11	CC8	2012	Clinical	S	Chen, et al. 2019
246	SRR12823724	ct60	10133	1	6	3	18	5	1	North America	USA		CC19	Unknown	Clinical	NR	O’Brien et al. 2020
247	SRR12823729	ct55	10136	1	6	3	18	5	3	North America	USA		CC19	Unknown	Clinical	NR	O’Brien et al. 2020
248	SRR12823736	ct49	10136	1	6	3	18	5	3	North America	USA		CC19	Unknown	Clinical	NR	O’Brien et al. 2020
249	SRR20760381	19-008-0091	10136	1	6	3	18	5	3	Oceania	Australia		CC19	2001	Clinical	S	Keighley et al. 2022
250	SRR12823740	ct45	10136	1	6	3	18	5	3	North America	USA		CC19	Unknown	Clinical	NR	O’Brien et al. 2020
251	SRR12823732	ct52	10136	1	6	3	18	5	3	North America	USA		CC19	Unknown	Clinical	NR	O’Brien et al. 2020
252	SRR12823727	ct57	10136	1	6	3	18	5	3	North America	USA		CC19	Unknown	Clinical	NR	O’Brien et al. 2020
253	SRR12823770	ct18	10151	1	66	3	18	43	6	Europe	Spain		CC177	Unknown	Clinical	R	O’Brien et al. 2020
254	SRR12823725	ct59	10134	1	69	3	18	5	3	North America	USA		CC19	Unknown	Clinical	NR	O’Brien et al. 2020
255	XM1951	223I	1242	1	69	3	41	77	7	Europe	Austria		CC243	2018	Unknown	S	MLST database
256	SRR20760338	MB21025303	10166	1	6	3	18	4	3	Oceania	Australia		CC19	2021	Clinical	S	Keighley et al. 2022
257	XM916	T16	219	3	79	1	42	50	9	Asia	India		CC317	Unknown	Clinical	R	MLST database
258	F3446	15XY257	10029	1	9	1	19	4	7	Asia	China		CC6	2015	Clinical	S	This study
259	XM184	CTR-54	437	1	22	1	19	4	7	Asia	China		CC6	2019	Clinical	SDD	Wang et al. 2020
260	F4024	14SF022	437	1	22	1	19	4	7	Asia	China		CC6	2014	Clinical	S	This study
261	F3332	15HB046	437	1	22	1	19	4	7	Asia	China		CC6	2015	Clinical	S	This study
262	XM142	CTR-12	437	1	22	1	19	4	7	Asia	China		CC6	2019	Clinical	S	Wang et al. 2020
263	XM384	YM020649	156	1	22	1	19	13	7	Asia	Taiwan, China		CC6	2002	Clinical	R	Chou et al. 2007
264	XM704	b30277/4/04	51	1	29	3	19	13	1	Europe	UK		CC295	2004	Clinical	S	MLST database
265	XM1912	IFM55630	1218	1	9	1	19	92	9	Asia	Japan		CC74	2005	Animal	S	MLST database
266	XM1914	IFM55861	1217	1	22	1	19	92	9	Asia	Japan		CC74	2005	Animal	S	MLST database
267	XM1911	IFM55626	1217	1	22	1	19	92	9	Asia	Japan		CC74	2005	Animal	S	MLST database
268	XM408	Ym990488	163	1	17	1	17	1	22	Asia	Taiwan, China		CC265	1999	Clinical	S	Chou et al. 2007
269	XM534	FUPGMA061	822	1	163	1	92	1	3	Asia	Taiwan, China		CC272	2017	Clinical	S	Chen, et al. 2019
270	F3936	15JS513	10079	9	170	1	92	1016	1	Asia	China		CC154	2015	Clinical	S	This study
271	F3598	15GF001	10045	1	1013	1	1008	4	1	Asia	China		CC133	2015	Clinical	S	This study
272	F3490	14G1188	10032	1	1012	1	1005	69	9	Asia	China	17	CC127	2014	Clinical	S	This study
273	XM404	Ym990323	141	1	55	12	17	56	9	Asia	Taiwan, China	17	CC263	1999	Clinical	R	Chou et al. 2007
274	XM345	S66	205	1	46	12	30	57	1	Asia	Taiwan, China	17	CC251	1996	Clinical	S	Chen et al. 2009
275	XM979	YM060146	188	1	33	2	30	69	25	Asia	Taiwan, China	17	CC22	2006	Clinical	R	MLST database
276	XM941	YM060088	188	1	33	2	30	69	25	Asia	Taiwan, China	17	CC22	2006	Clinical	R	MLST database
277	SRR11235419	SP4694	10159	1	1031	2	30	69	25	North America	Canada	17	CC22	2014-18	Clinical	S	McTaggart et al. 2020
278	SRR11235418	SP4785	10159	1	1031	2	30	69	25	North America	Canada	17	CC22	2014-18	Clinical	R	McTaggart et al. 2020
279	XM1729	SP4785	975	1	63	2	30	85	25	North America	Canada	17	CC22	2018	Clinical	R	McTaggart et al. 2020
280	XM1728	SP4694	975	1	63	2	30	85	25	North America	Canada	17	CC22	2018	Clinical	S	McTaggart et al. 2020
281	XM939	YM060330	186	1	63	2	30	69	2	Asia	Taiwan, China	17	CC22	2006	Clinical	R	MLST database
282	XM486	FUPGMA013	187	1	63	2	30	69	25	Asia	Taiwan, China	17	CC22	2012	Clinical	S	Chen, et al. 2019
283	XM993	NHUE39	187	1	63	2	30	69	25	Asia	Taiwan, China	17	CC22	2007	Unknown	R	MLST database
284	XM940	YM060371	187	1	63	2	30	69	25	Asia	Taiwan, China	17	CC22	2006	Clinical	R	MLST database
285	XM487	FUPGMA014	187	1	63	2	30	69	25	Asia	Taiwan, China	17	CC22	2012	Clinical	S	Chen, et al. 2019
286	XM116	RC1010	187	1	63	2	30	69	25	Asia	China	17	CC22	2014	Clinical	S	Wang et al. 2016
287	XM1913	IFM55858	1219	5	7	1	19	107	9	Asia	Japan	N1	CC235	2005	Animal	S	MLST database
288	SRR20760386	19-008-0018	10187	31	7	4	1026	69	22	Asia	Singapore	N1	CC100	Unknown	Clinical	S	Keighley et al. 2022
289	XM143	CTR-13	994	1	2	42	43	2	62	Asia	China	N1	CC198	2019	Clinical	S	Wang et al. 2020
290	SRR20760363	19-008-0039	10023	1	7	80	1003	153	9	Oceania	Australia	N1	CC95	2014	Clinical	S	Keighley et al. 2022
291	F3418	15LR275	10023	1	7	80	1003	153	9	Asia	China	N1	CC95	2015	Clinical	S	This study
292	SRR20760368	19-008-0032	10172	26	1036	1	43	1	2	Oceania	Australia	N1	CC90	2016	Clinical	S	Keighley et al. 2022
293	SRR20760371	19-008-0030	10172	26	1036	1	43	1	2	Oceania	Australia	N1	CC90	2018	Clinical	S	Keighley et al. 2022
294	SRR20760344	19-008-0057	10172	26	1036	1	43	1	2	Oceania	Australia	N1	CC90	2015	Clinical	S	Keighley et al. 2022
295	XM915	T32	218	3	76	3	43	1	9	Asia	India	N1	CC316	Unknown	Clinical	R	MLST database
296	XM914	T31	218	3	76	3	43	1	9	Asia	India	N1	CC316	Unknown	Clinical	R	MLST database
297	SRR20760400	19-008-0072	10192	5	1039	3	42	3	1011	Oceania	Australia	N1	CC104	2003	Clinical	S	Keighley et al. 2022
298	SRR20760399	19-008-0073	10192	5	1039	3	42	3	1011	Oceania	Australia	N1	CC104	2003	Clinical	S	Keighley et al. 2022
299	XM913	T07	217	5	78	3	42	3	27	Asia	India	N1	CC315	Unknown	Clinical	R	MLST database
300	XM902	T27	209	9	73	3	7	27	27	Asia	India	N1	CC312	Unknown	Clinical	R	MLST database
301	XM901	T38	208	25	72	3	7	81	26	Asia	India	N1	CC311	Unknown	Clinical	S	MLST database
302	XM912	T26	216	26	77	3	42	4	27	Asia	India	N1	CC49	Unknown	Clinical	R	MLST database
303	XM911	T13	215	26	76	3	42	50	27	Asia	India	N1	CC49	Unknown	Clinical	R	MLST database
304	XM908	T17	214	26	76	3	42	4	27	Asia	India	N1	CC49	Unknown	Clinical	R	MLST database
305	XM909	T28	214	26	76	3	42	4	27	Asia	India	N1	CC49	Unknown	Clinical	R	MLST database
306	XM910	T29	214	26	76	3	42	4	27	Asia	India	N1	CC49	Unknown	Clinical	R	MLST database
307	XM907	T08	214	26	76	3	42	4	27	Asia	India	N1	CC49	Unknown	Clinical	SDD	MLST database
308	F9473	10BD107	10104	5	9	1	17	53	22	Asia	China		CC163	2010	Clinical	S	This study
309	XM929	NHUE11	231	27	9	1	43	23	7	Asia	Taiwan, China		CC319	2006	Unknown	S	MLST database
310	F3550	15LZ083	1384	31	17	1	43	34	32	Asia	China		CC122	2015	Clinical	S	This study
311	F3426	15GH462	1384	31	17	1	43	34	32	Asia	China		CC122	2015	Clinical	S	This study
312	XM057	RC219	503	10	4	1	41	117	4	Asia	China	23	CC16	2012	Clinical	S	Wang et al. 2016
313	XM123	RC1073	504	10	4	1	41	77	4	Asia	China	23	CC16	2014	Clinical	S	Wang et al. 2016
314	XM117	RC1013	504	10	4	1	41	77	4	Asia	China	23	CC16	2014	Clinical	S	Wang et al. 2016
315	XM189	CTR-59	985	3	4	3	41	77	4	Asia	China	23	CC16	2019	Clinical	S	Wang et al. 2020
316	F3354	16CH188	10013	3	1003	1	41	1001	1002	Asia	China	23	CC113	2016	Clinical	S	This study
317	XM462	Ct05S	519	3	32	1	41	77	4	Asia	China	23	CC16	2014	Clinical	S	Jin et al. 2018
318	XM092	RC523	519	3	32	1	41	77	4	Asia	China	23	CC16	2014	Clinical	S	Wang et al. 2016
319	XM068	RC399	346	3	4	1	41	77	4	Asia	China	23	CC16	2013	Clinical	R	Wang et al. 2016
320	XM029	09TZ034	341	3	4	1	41	77	7	Asia	China	23	CC16	2009	Clinical	S	Fan et al. 2014
321	XM192	CTR-62	346	3	4	1	41	77	4	Asia	China	23	CC16	2019	Clinical	S	Wang et al. 2020
322	F3554	15HX815	346	3	4	1	41	77	4	Asia	China	23	CC16	2015	Clinical	S	This study
323	XM082	RC466	346	3	4	1	41	77	4	Asia	China	23	CC16	2013	Clinical	R	Wang et al. 2016
324	F3538	15JS477	346	3	4	1	41	77	4	Asia	China	23	CC16	2015	Clinical	S	This study
325	F3256	16nx232	346	3	4	1	41	77	4	Asia	China	23	CC16	2016	Clinical	S	This study
326	F3646	14HB040	346	3	4	1	41	77	4	Asia	China	23	CC16	2014	Clinical	S	This study
327	XM169	CTR-39	346	3	4	1	41	77	4	Asia	China	23	CC16	2019	Clinical	S	Wang et al. 2020
328	F3552	15LZ085	346	3	4	1	41	77	4	Asia	China	23	CC16	2015	Clinical	S	This study
329	F4006	15CZ005	346	3	4	1	41	77	4	Asia	China	23	CC16	2015	Clinical	S	This study
330	F3838	15K1037	346	3	4	1	41	77	4	Asia	China	23	CC16	2015	Clinical	S	This study
331	XM094	RC605	346	3	4	1	41	77	4	Asia	China	23	CC16	2014	Clinical	R	Wang et al. 2016
332	F3194	14K1023	346	3	4	1	41	77	4	Asia	China	23	CC16	2014	Clinical	S	This study
333	F3220	16K1097	346	3	4	1	41	77	4	Asia	China	23	CC16	2016	Clinical	R	This study
334	XM211	CTR-81	346	3	4	1	41	77	4	Asia	China	23	CC16	2019	Clinical	S	Wang et al. 2020
335	XM147	CTR-17	346	3	4	1	41	77	4	Asia	China	23	CC16	2019	Clinical	S	Wang et al. 2020
336	F3982	15DZ027	346	3	4	1	41	77	4	Asia	China	23	CC16	2015	Clinical	S	This study
337	F3948	14SS011	346	3	4	1	41	77	4	Asia	China	23	CC16	2014	Clinical	S	This study
338	F3508	15Z2148	346	3	4	1	41	77	4	Asia	China	23	CC16	2015	Clinical	S	This study
339	F4132	14TJ531	346	3	4	1	41	77	4	Asia	China	23	CC16	2014	Clinical	S	This study
340	XM034	09PU016	346	3	4	1	41	77	4	Asia	China	23	CC16	2009	Clinical	S	Fan et al. 2014
341	F3868	15HX873	1335	1	22	2	19	53	3	Asia	China		CC8	2015	Clinical	R	This study
342	F3482	14HX757	1335	1	22	2	19	53	3	Asia	China		CC8	2014	Clinical	S	This study
343	XM356	S36	176	1	17	12	19	66	7	Asia	Taiwan, China		CC253	1996	Clinical	S	Chen et al. 2009
344	F3720	15GX080	10056	1	19	12	17	68	7	Asia	China		CC139	2015	Clinical	S	This study
345	XM702	b31389/3/04	49	8	28	3	18	17	7	Europe	UK		CC294	2004	Clinical	S	MLST database
346	XM484	FUPGMA011	387	1	60	22	19	102	7	Asia	Taiwan, China		CC270	2012	Clinical	S	Chen, et al. 2019
347	XM089	RC516	518	1	60	12	19	121	7	Asia	China		CC192	2014	Clinical	S	Wang et al. 2016
348	XM485	FUPGMA012	827	3	60	12	19	9	3	Asia	Taiwan, China		CC271	2012	Clinical	S	Chen, et al. 2019
349	F3406	14GX023	10021	3	1008	3	17	54	3	Asia	China		CC118	2014	Clinical	SDD	This study
350	XM1527	CT37	784	3	60	55	19	123	3	Asia	Taiwan, China		CC210	2013	Clinical	S	MLST database
351	XM1473	YM140912	665	1	22	12	17	134	7	Asia	Taiwan, China		CC42	2014	Clinical	S	MLST database
352	XM1472	YM140730	910	1	22	12	17	146	7	Asia	Taiwan, China		CC42	2014	Clinical	S	MLST database
353	SRR20760414	19-008-0022	10198	51	20	2	17	38	7	Oceania	Australia		CC33	2019	Clinical	S	Keighley et al. 2022
354	SRR20760370	19-008-0031	10181	51	20	2	17	30	1009	Oceania	Australia		CC33	2018	Clinical	S	Keighley et al. 2022
355	SRR20760375	19-008-0026	10171	51	20	2	17	30	7	Oceania	Australia		CC33	2016	Clinical	S	Keighley et al. 2022
356	SRR20760343	19-008-0058	10171	51	20	2	17	30	7	Oceania	Australia		CC33	2015	Clinical	S	Keighley et al. 2022
357	SRR20760339	19-008-0019	10167	3	3	3	41	1024	4	Asia	Singapore		CC88	Unknown	Clinical	S	Keighley et al. 2022
358	XM1677	YM140212	922	1	175	3	17	162	1	Asia	Taiwan, China		CC226	2014	Clinical	SDD	MLST database
359	XM489	FUPGMA016	907	1	3	3	17	74	1	Asia	Taiwan, China		CC3	2011	Clinical	S	Chen, et al. 2019
360	XM488	FUPGMA015	907	1	3	3	17	74	1	Asia	Taiwan, China		CC3	2011	Clinical	S	Chen, et al. 2019
361	XM528	FUPGMA055	831	1	20	3	17	68	3	Asia	Taiwan, China	N2	CC14	2017	Clinical	S	Chen, et al. 2019
362	XM529	FUPGMA056	361	1	20	12	17	68	1	Asia	Taiwan, China	N2	CC14	2012	Clinical	S	Chen, et al. 2019
363	XM523	FUPGMA050	183	1	20	12	17	68	3	Asia	Taiwan, China	N2	CC14	2012	Clinical	S	Chen, et al. 2019
364	F3944	14AH068	183	1	20	12	17	68	3	Asia	China	N2	CC14	2014	Clinical	SDD	This study
365	XM525	FUPGMA052	183	1	20	12	17	68	3	Asia	Taiwan, China	N2	CC14	2014	Clinical	R	Chen, et al. 2019
366	XM936	YM060559	183	1	20	12	17	68	3	Asia	Taiwan, China	N2	CC14	2006	Clinical	R	MLST database
367	F3542	15JS410	183	1	20	12	17	68	3	Asia	China	N2	CC14	2015	Clinical	S	This study
368	XM526	FUPGMA053	183	1	20	12	17	68	3	Asia	Taiwan, China	N2	CC14	2014	Clinical	S	Chen, et al. 2019
369	XM527	FUPGMA054	183	1	20	12	17	68	3	Asia	Taiwan, China	N2	CC14	2017	Clinical	S	Chen, et al. 2019
370	F3764	14AH069	183	1	20	12	17	68	3	Asia	China	N2	CC14	2014	Clinical	SDD	This study
371	XM524	FUPGMA051	183	1	20	12	17	68	3	Asia	Taiwan, China	N2	CC14	2014	Clinical	S	Chen, et al. 2019
372	XM992	NHUE37	183	1	20	12	17	68	3	Asia	Taiwan, China	N2	CC14	2007	Unknown	R	MLST database
373	F3700	15H1437	183	1	20	12	17	68	3	Asia	China	N2	CC14	2015	Clinical	SDD	This study
374	XM522	FUPGMA049	183	1	20	12	17	68	3	Asia	Taiwan, China	N2	CC14	2012	Clinical	S	Chen, et al. 2019
375	SRR20760379	19-5326-037-0002	10184	1	1032	3	17	48	59	Oceania	Australia	N2	CC98	2014	Clinical	S	Keighley et al. 2022
376	XM1925	89	1229	9	7	12	134	48	22	Asia	China	N2	CC1	2016	Clinical	R	MLST database
377	XM1922	839	1227	1	7	12	17	68	3	Asia	China	N2	CC14	2020	Clinical	S	MLST database
378	XM212	CTR-82	978	1	7	1	17	48	7	Asia	China	N2	CC25	2019	Clinical	S	Wang et al. 2020
379	XM197	CTR-67	978	1	7	1	17	48	7	Asia	China	N2	CC25	2019	Clinical	S	Wang et al. 2020
380	XM077	RC453	516	1	7	1	63	24	7	Asia	China	N2	CC25	2013	Clinical	S	Wang et al. 2016
381	F3960	15JS512	526	1	7	1	17	24	42	Asia	China	N2	CC25	2015	Clinical	R	This study
382	F3962	15JS515	526	1	7	1	17	24	42	Asia	China	N2	CC25	2015	Clinical	S	This study
383	XM066	RC383	526	1	7	1	17	24	42	Asia	China	N2	CC25	2013	Clinical	S	Wang et al. 2016
384	XM120	RC1048	525	1	7	1	17	24	7	Asia	China	N2	CC25	2014	Clinical	S	Wang et al. 2016
385	XM177	CTR-47	525	1	7	1	17	24	7	Asia	China	N2	CC25	2019	Clinical	R	Wang et al. 2020
386	F3768	14AH075	525	1	7	1	17	24	7	Asia	China	N2	CC25	2014	Clinical	SDD	This study
387	F3488	14G1187	525	1	7	1	17	24	7	Asia	China	N2	CC25	2014	Clinical	R	This study
388	F3196	15A1037	525	1	7	1	17	24	7	Asia	China	N2	CC25	2015	Clinical	S	This study
389	F3708	13X1007	525	1	7	1	17	24	7	Asia	China	N2	CC25	2013	Clinical	R	This study
390	XM137	CTR-7	525	1	7	1	17	24	7	Asia	China	N2	CC25	2019	Clinical	R	Wang et al. 2020
391	F9487	10H1053	525	1	7	1	17	24	7	Asia	China	N2	CC25	2010	Clinical	S	This study
392	F3848	15FJ455	525	1	7	1	17	24	7	Asia	China	N2	CC25	2015	Clinical	SDD	This study
393	F3670	16GY016	525	1	7	1	17	24	7	Asia	China	N2	CC25	2016	Clinical	R	This study
394	F3856	16F1112	525	1	7	1	17	24	7	Asia	China	N2	CC25	2016	Clinical	R	This study
395	F4034	15LZ102	525	1	7	1	17	24	7	Asia	China	N2	CC25	2015	Clinical	S	This study
396	XM531	FUPGMA058	525	1	7	1	17	24	7	Asia	Taiwan, China	N2	CC25	2014	Clinical	SDD	Chen, et al. 2019
397	XM167	CTR-37	525	1	7	1	17	24	7	Asia	China	N2	CC25	2019	Clinical	R	Wang et al. 2020
398	XM134	CTR-4	525	1	7	1	17	24	7	Asia	China	N2	CC25	2018	Clinical	R	Wang et al. 2020
399	F3740	15ZD335	525	1	7	1	17	24	7	Asia	China	N2	CC25	2015	Clinical	S	This study
400	F3456	14ZR076	525	1	7	1	17	24	7	Asia	China	N2	CC25	2014	Clinical	S	This study
401	F3966	15LZ101	525	1	7	1	17	24	7	Asia	China	N2	CC25	2015	Clinical	S	This study
402	F4108	14PU811	525	1	7	1	17	24	7	Asia	China	N2	CC25	2014	Clinical	SDD	This study
403	F3744	11XY002	525	1	7	1	17	24	7	Asia	China	N2	CC25	2011	Clinical	SDD	This study
404	F9476	12BD206	525	1	7	1	17	24	7	Asia	China	N2	CC25	2012	Clinical	R	This study
405	F4062	15GH524	525	1	7	1	17	24	7	Asia	China	N2	CC25	2015	Clinical	S	This study
406	F3380	15FJ462	525	1	7	1	17	24	7	Asia	China	N2	CC25	2015	Clinical	SDD	This study
407	XM155	CTR-25	525	1	7	1	17	24	7	Asia	China	N2	CC25	2019	Clinical	R	Wang et al. 2020
408	F3796	14DL026	525	1	7	1	17	24	7	Asia	China	N2	CC25	2014	Clinical	R	This study
409	XM062	RC297	525	1	7	1	17	24	7	Asia	China	N2	CC25	2012	Clinical	S	Wang et al. 2016
410	XM1520	CT168	777	1	58	1	17	23	22	Asia	Taiwan, China		CC208	2011	Clinical	R	MLST database
411	XM393	YM020948	162	1	58	2	35	23	1	Asia	Taiwan, China		CC259	2002	Clinical	S	Chou et al. 2007
412	XM1440	YM140212	572	1	3	3	17	43	1	Asia	Taiwan, China	5	CC3	2014	Clinical	SDD	MLST database
413	XM697	b30980/5/04	45	1	3	3	17	16	3	Europe	UK	5	CC3	2004	Clinical	S	MLST database
414	XM935	YM060100	45	1	3	3	17	16	3	Asia	Taiwan, China	5	CC3	2006	Clinical	R	MLST database
415	XM741	AM2003/0078	45	1	3	3	17	16	3	Europe	UK	5	CC3	2003	Clinical	S	MLST database
416	XM517	FUPGMA044	45	1	3	3	17	16	3	Asia	Taiwan, China	5	CC3	2014	Clinical	SDD	Chen, et al. 2019
417	XM390	YM020725	161	1	44	12	17	15	22	Asia	Taiwan, China	5	CC258	2002	Clinical	R	Chou et al. 2007
418	XM399	Ym990145	136	1	7	3	17	9	1	Asia	Taiwan, China	5	CC262	1999	Clinical	R	Chou et al. 2007
419	XM1471	YM140896	911	1	7	3	17	54	3	Asia	Taiwan, China	5	CC3	2014	Clinical	R	MLST database
420	XM413	Ym990554	147	1	7	3	17	57	3	Asia	Taiwan, China	5	CC3	1999	Clinical	R	Chou et al. 2007
421	F3940	13J2020	10080	1	1019	12	17	123	7	Asia	China	5	CC155	2013	Clinical	S	This study
422	F3852	15FJ451	10072	1	1	3	19	60	7	Asia	China	5	CC149	2015	Clinical	S	This study
423	XM518	FUPGMA045	820	1	152	3	17	9	3	Asia	Taiwan, China	5	CC3	2017	Clinical	S	Chen, et al. 2019
424	XM025	10HX081	338	1	9	12	17	2	3	Asia	China	5	CC7	2010	Clinical	S	Fan et al. 2014
425	XM022	10HX049	336	1	9	12	17	2	22	Asia	China	5	CC7	2010	Clinical	S	Fan et al. 2014
426	F3594	16GY025	10044	1	9	1002	17	60	22	Asia	China	5	CC7	2016	Clinical	S	This study
427	XM519	FUPGMA046	394	1	9	12	17	60	22	Asia	Taiwan, China	5	CC7	2014	Clinical	SDD	Chen, et al. 2019
428	F3694	14H1407	394	1	9	12	17	60	22	Asia	China	5	CC7	2014	Clinical	S	This study
429	F4036	15A1077	394	1	9	12	17	60	22	Asia	China	5	CC7	2015	Clinical	S	This study
430	F3572	15PU989	394	1	9	12	17	60	22	Asia	China	5	CC7	2015	Clinical	S	This study
431	F3682	16HZ092	394	1	9	12	17	60	22	Asia	China	5	CC7	2016	Clinical	S	This study
432	F4048	15DP065	394	1	9	12	17	60	22	Asia	China	5	CC7	2015	Clinical	R	This study
433	F4010	15CQ246	394	1	9	12	17	60	22	Asia	China	5	CC7	2015	Clinical	S	This study
434	F4138	11XY017	394	1	9	12	17	60	22	Asia	China	5	CC7	2011	Clinical	S	This study
435	F3988	15JS480	394	1	9	12	17	60	22	Asia	China	5	CC7	2015	Clinical	S	This study
436	F3408	15GH457	394	1	9	12	17	60	22	Asia	China	5	CC7	2015	Clinical	S	This study
437	F3738	16F1125	394	1	9	12	17	60	22	Asia	China	5	CC7	2016	Clinical	S	This study
438	F9514	11HX250	394	1	9	12	17	60	22	Asia	China	5	CC7	2011	Clinical	S	This study
439	XM201	CTR-71	394	1	9	12	17	60	22	Asia	China	5	CC7	2019	Clinical	S	Wang et al. 2020
440	F3170	15H1504	394	1	9	12	17	60	22	Asia	China	5	CC7	2015	Clinical	S	This study
441	F4014	15J2048	394	1	9	12	17	60	22	Asia	China	5	CC7	2015	Clinical	S	This study
442	F3736	15G1204	394	1	9	12	17	60	22	Asia	China	5	CC7	2015	Clinical	SDD	This study
443	XM168	CTR-38	394	1	9	12	17	60	22	Asia	China	5	CC7	2019	Clinical	S	Wang et al. 2020
444	F4094	15HX892	394	1	9	12	17	60	22	Asia	China	5	CC7	2015	Clinical	R	This study
445	XM071	RC417	394	1	9	12	17	60	22	Asia	China	5	CC7	2013	Clinical	S	Wang et al. 2016
446	XM110	RC977	394	1	9	12	17	60	22	Asia	China	5	CC7	2014	Clinical	S	Wang et al. 2016
447	F3718	15GX104	981	1	9	3	17	60	22	Asia	China	5	CC7	2015	Clinical	S	This study
448	XM175	CTR-45	981	1	9	3	17	60	22	Asia	China	5	CC7	2019	Clinical	S	Wang et al. 2020
449	XM200	CTR-70	434	1	9	22	17	60	22	Asia	China	5	CC7	2019	Clinical	S	Wang et al. 2020
450	F3350	15H1472	434	1	9	22	17	60	22	Asia	China	5	CC7	2015	Clinical	SDD	This study
451	F3990	15JS486	434	1	9	22	17	60	22	Asia	China	5	CC7	2015	Clinical	S	This study
452	F3462	15H1466	434	1	9	22	17	60	22	Asia	China	5	CC7	2015	Clinical	R	This study
453	XM248	10	434	1	9	22	17	60	22	Asia	Thailand	5	CC7	2015-2017	Clinical	S	Tulyaprawat et al. 2020
454	XM188	CTR-58	434	1	9	22	17	60	22	Asia	China	5	CC7	2019	Clinical	S	Wang et al. 2020
455	F3410	15GH455	10022	1	9	12	17	60	7	Asia	China	5	CC7	2015	Clinical	S	This study
456	F3226	16K1100	10008	1	9	12	17	60	47	Asia	China	5	CC7	2016	Clinical	R	This study
457	F3630	13J3048	10042	1	174	12	17	60	31	Asia	China	5	CC7	2013	Clinical	S	This study
458	F3588	13J3049	10042	1	174	12	17	60	31	Asia	China	5	CC7	2013	Clinical	S	This study
459	XM216	CTR-86	986	1	7	12	17	60	31	Asia	China	5	CC7	2019	Clinical	R	Wang et al. 2020
460	F3656	14JD036	1396	1	22	22	17	60	31	Asia	China	5	CC7	2014	Clinical	R	This study
461	XM139	CTR-9	992	1	22	62	17	60	31	Asia	China	5	CC7	2019	Clinical	S	Wang et al. 2020
462	F3792	14J3055	443	1	22	12	17	60	31	Asia	China	5	CC7	2014	Clinical	S	This study
463	F4042	15CZ006	443	1	22	12	17	60	31	Asia	China	5	CC7	2015	Clinical	S	This study
464	F3716	14G1216	443	1	22	12	17	60	31	Asia	China	5	CC7	2014	Clinical	S	This study
465	F4002	13RJ151	10043	1	22	12	1007	1009	22	Asia	China	5	CC132	2013	Clinical	S	This study
466	F3590	13RJ149	10043	1	22	12	1007	1009	22	Asia	China	5	CC132	2013	Clinical	S	This study
467	XM037	09PU031	331	1	22	12	17	60	22	Asia	China	5	CC7	2009	Clinical	S	Fan et al. 2014
468	F3686	16HX940	331	1	22	12	17	60	22	Asia	China	5	CC7	2016	Clinical	S	This study
469	XM154	CTR-24	331	1	22	12	17	60	22	Asia	China	5	CC7	2019	Clinical	R	Wang et al. 2020
470	XM156	CTR-26	331	1	22	12	17	60	22	Asia	China	5	CC7	2019	Clinical	R	Wang et al. 2020
471	F3710	13X1016	331	1	22	12	17	60	22	Asia	China	5	CC7	2013	Clinical	S	This study
472	F3886	11XY001	331	1	22	12	17	60	22	Asia	China	5	CC7	2011	Clinical	S	This study
473	F3190	15H4224	331	1	22	12	17	60	22	Asia	China	5	CC7	2015	Clinical	S	This study
474	XM179	CTR-49	331	1	22	12	17	60	22	Asia	China	5	CC7	2019	Clinical	S	Wang et al. 2020
475	F3450	14Z2111	331	1	22	12	17	60	22	Asia	China	5	CC7	2014	Clinical	S	This study
476	XM059	RC279	331	1	22	12	17	60	22	Asia	China	5	CC7	2012	Clinical	S	Wang et al. 2016
477	F9503	09HX011	331	1	22	12	17	60	22	Asia	China	5	CC7	2009	Clinical	S	This study
478	F4080	15H1420	331	1	22	12	17	60	22	Asia	China	5	CC7	2015	Clinical	S	This study
479	F3908	15CQ217	331	1	22	12	17	60	22	Asia	China	5	CC7	2015	Clinical	S	This study
480	F3476	15TJ689	331	1	22	12	17	60	22	Asia	China	5	CC7	2015	Clinical	SDD	This study
481	XM042	10PU099	331	1	22	12	17	60	22	Asia	China	5	CC7	2010	Clinical	S	Fan et al. 2014
482	SRR20760353	19-008-0049	331	1	22	12	17	60	22	Oceania	Australia	5	CC7	2015	Clinical	S	Keighley et al. 2022
483	F3986	14AH064	331	1	22	12	17	60	22	Asia	China	5	CC7	2014	Clinical	S	This study
484	XM016	09HX011	331	1	22	12	17	60	22	Asia	China	5	CC7	2009	Clinical	S	Fan et al. 2014
485	XM933	YM060590	181	1	3	3	17	54	23	Asia	Taiwan, China	5	CC3	2006	Clinical	R	MLST database
486	XM217	CTR-87	181	1	3	3	17	54	23	Asia	China	5	CC3	2019	Clinical	R	Wang et al. 2020
487	XM511	FUPGMA038	830	1	3	3	17	151	3	Asia	Taiwan, China	5	CC3	2017	Clinical	S	Chen, et al. 2019
488	XM343	S06	140	1	3	3	17	54	3	Asia	Taiwan, China	5	CC3	1996	Clinical	S	Chen et al. 2009
489	XM1984	YPB029	1274	1	159	3	17	54	3	Asia	Taiwan, China	5	CC3	2021	Clinical	S	MLST database
490	XM400	Ym990148	137	1	3	24	17	54	3	Asia	Taiwan, China	5	CC3	1999	Clinical	S	Chou et al. 2007
491	XM504	FUPGMA031	829	1	3	3	17	150	3	Asia	Taiwan, China	5	CC3	2017	Clinical	S	Chen, et al. 2019
492	XM934	YM060805	182	1	3	3	17	54	24	Asia	Taiwan, China	5	CC3	2006	Clinical	R	MLST database
493	XM932	YM060144	180	1	61	3	17	54	3	Asia	Taiwan, China	5	CC3	2006	Clinical	R	MLST database
494	XM510	FUPGMA037	389	1	98	3	17	54	3	Asia	Taiwan, China	5	CC3	2013	Clinical	S	Chen, et al. 2019
495	XM978	YM060175	179	1	3	3	17	54	7	Asia	Taiwan, China	5	CC3	2006	Clinical	R	MLST database
496	XM931	YM060776	179	1	3	3	17	54	7	Asia	Taiwan, China	5	CC3	2006	Clinical	R	MLST database
497	XM977	YM060136	168	1	3	3	17	57	3	Asia	Taiwan, China	5	CC3	2006	Clinical	S	MLST database
498	XM986	NHUE23	168	1	3	3	17	57	3	Asia	Taiwan, China	5	CC3	2007	Unknown	R	MLST database
499	SRR20760394	19-008-0078	168	1	3	3	17	57	3	Oceania	Australia	5	CC3	2004	Clinical	S	Keighley et al. 2022
500	XM516	FUPGMA043	168	1	3	3	17	57	3	Asia	Taiwan, China	5	CC3	2013	Clinical	S	Chen, et al. 2019
501	XM927	NHUE27	229	1	81	3	17	57	3	Asia	Taiwan, China	5	CC3	2007	Unknown	S	MLST database
502	SRR20760393	19-008-0079	10189	1	3	3	17	57	1010	Oceania	Australia	5	CC3	2002	Clinical	S	Keighley et al. 2022
503	SRR20760376	19-008-0025	678	1	3	3	17	57	7	Oceania	Australia	5	CC3	2010	Clinical	S	Keighley et al. 2022
504	SRR20760390	19-008-0082	678	1	3	3	17	57	7	Oceania	Australia	5	CC3	2004	Clinical	S	Keighley et al. 2022
505	SRR20760405	19-008-0067	678	1	3	3	17	57	7	Oceania	Australia	5	CC3	2001	Clinical	S	Keighley et al. 2022
506	SRR20760365	19-008-0035	678	1	3	3	17	57	7	Oceania	Australia	5	CC3	2017	Clinical	S	Keighley et al. 2022
507	XM407	Ym990458	144	1	3	3	17	54	1	Asia	Taiwan, China	5	CC3	1999	Clinical	R	Chou et al. 2007
508	XM513	FUPGMA040	144	1	3	3	17	54	1	Asia	Taiwan, China	5	CC3	2011	Clinical	S	Chen, et al. 2019
509	XM514	FUPGMA041	144	1	3	3	17	54	1	Asia	Taiwan, China	5	CC3	2012	Clinical	S	Chen, et al. 2019
510	XM515	FUPGMA042	144	1	3	3	17	54	1	Asia	Taiwan, China	5	CC3	2013	Clinical	S	Chen, et al. 2019
511	XM381	YM020294	144	1	3	3	17	54	1	Asia	Taiwan, China	5	CC3	2002	Clinical	R	Chou et al. 2007
512	XM512	FUPGMA039	388	1	3	3	17	9	23	Asia	Taiwan, China	5	CC3	2013	Clinical	S	Chen, et al. 2019
513	XM372	S94	98	1	3	3	17	9	3	Asia	Taiwan, China	5	CC3	1996	Clinical	S	Chen et al. 2009
514	XM961	YM060647	98	1	3	3	17	9	3	Asia	Taiwan, China	5	CC3	2006	Clinical	R	MLST database
515	XM395	Ym990135	98	1	3	3	17	9	3	Asia	Taiwan, China	5	CC3	1999	Clinical	R	Chou et al. 2007
516	XM506	FUPGMA033	98	1	3	3	17	9	3	Asia	Taiwan, China	5	CC3	2012	Clinical	S	Chen, et al. 2019
517	XM963	YM060547	98	1	3	3	17	9	3	Asia	Taiwan, China	5	CC3	2006	Clinical	R	MLST database
518	XM962	YM060529	98	1	3	3	17	9	3	Asia	Taiwan, China	5	CC3	2006	Clinical	R	MLST database
519	XM960	YM060451	98	1	3	3	17	9	3	Asia	Taiwan, China	5	CC3	2006	Clinical	R	MLST database
520	XM507	FUPGMA034	98	1	3	3	17	9	3	Asia	Taiwan, China	5	CC3	2014	Clinical	SDD	Chen, et al. 2019
521	XM509	FUPGMA036	98	1	3	3	17	9	3	Asia	Taiwan, China	5	CC3	2017	Clinical	S	Chen, et al. 2019
522	XM959	YM060450	98	1	3	3	17	9	3	Asia	Taiwan, China	5	CC3	2006	Clinical	R	MLST database
523	XM505	FUPGMA032	98	1	3	3	17	9	3	Asia	Taiwan, China	5	CC3	2012	Clinical	S	Chen, et al. 2019
524	XM394	Ym990131	98	1	3	3	17	9	3	Asia	Taiwan, China	5	CC3	1999	Clinical	R	Chou et al. 2007
525	XM508	FUPGMA035	98	1	3	3	17	9	3	Asia	Taiwan, China	5	CC3	2017	Clinical	S	Chen, et al. 2019
526	XM357	S86	98	1	3	3	17	9	3	Asia	Taiwan, China	5	CC3	1996	Clinical	S	Chen et al. 2009
527	XM382	YM020309	140	1	3	3	17	54	3	Asia	Taiwan, China	5	CC3	2002	Clinical	SDD	Chou et al. 2007
528	XM411	Ym990537	140	1	3	3	17	54	3	Asia	Taiwan, China	5	CC3	1999	Clinical	R	Chou et al. 2007
529	XM496	FUPGMA023	140	1	3	3	17	54	3	Asia	Taiwan, China	5	CC3	2012	Clinical	S	Chen, et al. 2019
530	XM344	S57	140	1	3	3	17	54	3	Asia	Taiwan, China	5	CC3	1996	Clinical	S	Chen et al. 2009
531	XM501	FUPGMA028	140	1	3	3	17	54	3	Asia	Taiwan, China	5	CC3	2017	Clinical	S	Chen, et al. 2019
532	XM421	Ym990603	140	1	3	3	17	54	3	Asia	Taiwan, China	5	CC3	1999	Clinical	R	Chou et al. 2007
533	XM491	FUPGMA018	140	1	3	3	17	54	3	Asia	Taiwan, China	5	CC3	2011	Clinical	S	Chen, et al. 2019
534	XM997	NHUE48	140	1	3	3	17	54	3	Asia	Taiwan, China	5	CC3	2008	Unknown	R	MLST database
535	XM415	Ym990577	140	1	3	3	17	54	3	Asia	Taiwan, China	5	CC3	1999	Clinical	R	Chou et al. 2007
536	XM1000	NHUE56	140	1	3	3	17	54	3	Asia	Taiwan, China	5	CC3	2006	Unknown	R	MLST database
537	XM1934	48I	140	1	3	3	17	54	3	Europe	Austria	5	CC3	2018	Unknown	S	MLST database
538	XM492	FUPGMA019	140	1	3	3	17	54	3	Asia	Taiwan, China	5	CC3	2011	Clinical	S	Chen, et al. 2019
539	XM499	FUPGMA026	140	1	3	3	17	54	3	Asia	Taiwan, China	5	CC3	2017	Clinical	S	Chen, et al. 2019
540	XM427	Ym990660	140	1	3	3	17	54	3	Asia	Taiwan, China	5	CC3	1999	Clinical	R	Chou et al. 2007
541	XM503	FUPGMA030	140	1	3	3	17	54	3	Asia	Taiwan, China	5	CC3	2017	Clinical	S	Chen, et al. 2019
542	XM409	Ym990490	140	1	3	3	17	54	3	Asia	Taiwan, China	5	CC3	1999	Clinical	R	Chou et al. 2007
543	XM498	FUPGMA025	140	1	3	3	17	54	3	Asia	Taiwan, China	5	CC3	2014	Clinical	S	Chen, et al. 2019
544	XM502	FUPGMA029	140	1	3	3	17	54	3	Asia	Taiwan, China	5	CC3	2017	Clinical	S	Chen, et al. 2019
545	XM981	NHUE10	140	1	3	3	17	54	3	Asia	Taiwan, China	5	CC3	2006	Unknown	R	MLST database
546	XM424	Ym990649	140	1	3	3	17	54	3	Asia	Taiwan, China	5	CC3	1999	Clinical	R	Chou et al. 2007
547	XM495	FUPGMA022	140	1	3	3	17	54	3	Asia	Taiwan, China	5	CC3	2011	Clinical	S	Chen, et al. 2019
548	XM969	YM060102	140	1	3	3	17	54	3	Asia	Taiwan, China	5	CC3	2006	Clinical	R	MLST database
549	XM852	YM060509	140	1	3	3	17	54	3	Asia	Taiwan, China	5	CC3	2006	Clinical	R	MLST database
550	XM403	Ym990275	140	1	3	3	17	54	3	Asia	Taiwan, China	5	CC3	1999	Clinical	R	Chou et al. 2007
551	XM493	FUPGMA020	140	1	3	3	17	54	3	Asia	Taiwan, China	5	CC3	2011	Clinical	S	Chen, et al. 2019
552	XM358	S03	140	1	3	3	17	54	3	Asia	Taiwan, China	5	CC3	1997	Clinical	S	Chen et al. 2009
553	XM422	Ym990645	140	1	3	3	17	54	3	Asia	Taiwan, China	5	CC3	1999	Clinical	R	Chou et al. 2007
554	XM359	S33	140	1	3	3	17	54	3	Asia	Taiwan, China	5	CC3	1997	Clinical	S	Chen et al. 2009
555	XM423	Ym990647	140	1	3	3	17	54	3	Asia	Taiwan, China	5	CC3	1999	Clinical	S	Chou et al. 2007
556	XM428	Ym990662	140	1	3	3	17	54	3	Asia	Taiwan, China	5	CC3	1999	Clinical	R	Chou et al. 2007
557	XM392	YM020919	140	1	3	3	17	54	3	Asia	Taiwan, China	5	CC3	2002	Clinical	S	Chou et al. 2007
558	XM970	YM060173	140	1	3	3	17	54	3	Asia	Taiwan, China	5	CC3	2006	Clinical	R	MLST database
559	XM426	Ym990659	140	1	3	3	17	54	3	Asia	Taiwan, China	5	CC3	1999	Clinical	R	Chou et al. 2007
560	XM867	YM060098	140	1	3	3	17	54	3	Asia	Taiwan, China	5	CC3	2006	Clinical	R	MLST database
561	XM500	FUPGMA027	140	1	3	3	17	54	3	Asia	Taiwan, China	5	CC3	2017	Clinical	S	Chen, et al. 2019
562	XM494	FUPGMA021	140	1	3	3	17	54	3	Asia	Taiwan, China	5	CC3	2011	Clinical	S	Chen, et al. 2019
563	XM972	YM060828	140	1	3	3	17	54	3	Asia	Taiwan, China	5	CC3	2006	Clinical	R	MLST database
564	XM497	FUPGMA024	140	1	3	3	17	54	3	Asia	Taiwan, China	5	CC3	2013	Clinical	S	Chen, et al. 2019
565	XM377	YM020273	140	1	3	3	17	54	3	Asia	Taiwan, China	5	CC3	2002	Clinical	SDD	Chou et al. 2007
566	XM417	Ym990592	140	1	3	3	17	54	3	Asia	Taiwan, China	5	CC3	1999	Clinical	R	Chou et al. 2007
567	XM827	YM060327	140	1	3	3	17	54	3	Asia	Taiwan, China	5	CC3	2006	Clinical	R	MLST database
568	XM490	FUPGMA017	140	1	3	3	17	54	3	Asia	Taiwan, China	5	CC3	2011	Clinical	S	Chen, et al. 2019
569	XM342	S35	140	1	3	3	17	54	3	Asia	Taiwan, China	5	CC3	1996	Clinical	S	Chen et al. 2009
570	SRR20760382	19-008-0090	10185	1	1	3	9	79	1	Oceania	Australia	3	CC2	2004	Clinical	S	Keighley et al. 2022
571	SRR20760385	19-008-0086	10186	1	1	3	1	73	1	Oceania	Australia	3	CC2	2001	Clinical	S	Keighley et al. 2022
572	XM1928	2R	1231	1	1	3	1	79	1	Europe	Austria	3	CC2	2018	Unknown	S	MLST database
573	XM1930	443B	1231	1	1	3	1	79	1	Europe	Austria	3	CC2	2018	Unknown	R	MLST database
574	XM1929	33I	1231	1	1	3	1	79	1	Europe	Austria	3	CC2	2018	Unknown	S	MLST database
575	XM1927	19R	1231	1	1	3	1	79	1	Europe	Austria	3	CC2	2018	Unknown	S	MLST database
576	XM639	J942105	1	1	1	1	1	1	1	North America	USA	3	CC2	1994	Clinical	S	MLST database
577	XM652	CDC45/1	12	1	1	1	1	5	1	North America	USA	3	CC2	Unknown	Unknown	S	MLST database
578	XM651	J930575/2	12	1	1	1	1	5	1	Europe	Belgium	3	CC2	1993	Clinical	S	MLST database
579	F3618	14CQ077	110	1	1	18	1	5	1	Asia	China	3	CC2	2014	Clinical	S	This study
580	SRR12823718	ct65	10127	1	1	18	11	1	1	North America	USA	3	CC2	Unknown	Clinical	NR	O’Brien et al. 2020
581	SRR20760352	19-008-0050	10174	1	1	11	1025	1	1	Oceania	Australia	3	CC93	2014	Clinical	S	Keighley et al. 2022
582	SRR20760357	19-008-0045	10178	1	1	18	1	1026	1	Oceania	Australia	3	CC2	2015	Clinical	R	Keighley et al. 2022
583	SRR12823714	ct69	1211	1	1	18	1	1	1	North America	USA	3	CC2	Unknown	Clinical	NR	O’Brien et al. 2020
584	XM1905	IFM64556	1211	1	1	18	1	1	1	Asia	Japan	3	CC2	2016	Clinical	R	MLST database
585	XM1899	IFM61189	1205	55	1	18	1	79	1	Asia	Japan	3	CC2	2011	Clinical	S	MLST database
586	SRR12823757	ct30	1198	1	1	18	1	79	1	Europe	Spain	3	CC2	Unknown	Clinical	R	O’Brien et al. 2020
587	SRR20760348	19-008-0054	1198	1	1	18	1	79	1	Oceania	Australia	3	CC2	2015	Clinical	S	Keighley et al. 2022
588	SRR20760374	19-008-0027	1198	1	1	18	1	79	1	Oceania	Australia	3	CC2	2016	Clinical	S	Keighley et al. 2022
589	SRR20760360	19-008-0043	1198	1	1	18	1	79	1	Oceania	Australia	3	CC2	2015	Clinical	SDD	Keighley et al. 2022
590	SRR20760367	19-008-0033	1198	1	1	18	1	79	1	Oceania	Australia	3	CC2	2015	Clinical	S	Keighley et al. 2022
591	SRR20760384	19-008-0088	1198	1	1	18	1	79	1	Oceania	Australia	3	CC2	2003	Clinical	S	Keighley et al. 2022
592	SRR12823760	ct27	1198	1	1	18	1	79	1	Europe	Spain	3	CC2	Unknown	Clinical	R	O’Brien et al. 2020
593	SRR20760359	19-008-0044	1198	1	1	18	1	79	1	Oceania	Australia	3	CC2	2015	Clinical	R	Keighley et al. 2022
594	SRR12823728	ct56	1198	1	1	18	1	79	1	North America	USA	3	CC2	Unknown	Clinical	NR	O’Brien et al. 2020
595	SRR12823703	ct09	10115	1	1	18	34	230	1	Europe	Ireland	3	CC167	Unknown	Clinical	NR	O’Brien et al. 2020
596	XM1907	IFM65456	1213	1	1	18	36	107	1	Asia	Japan	3	CC233	2018	Clinical	R	MLST database
597	SRR12823719	ct64	10128	1	49	18	1	1	1	North America	USA	3	CC2	Unknown	Clinical	R	O’Brien et al. 2020
598	SRR20760415	19-008-0021	10199	1	49	10	1	79	1	Oceania	Australia	3	CC2	2012	Clinical	SDD	Keighley et al. 2022
599	SRR20760396	19-008-0076	10191	1	49	18	1	79	1	Oceania	Australia	3	CC2	2001	Clinical	S	Keighley et al. 2022
600	SRR20760349	19-008-0053	862	1	1	10	1	80	1	Oceania	Australia	3	CC2	2014	Clinical	S	Keighley et al. 2022
601	XM1933	194I	1233	1	1	10	1	161	1	Europe	Austria	3	CC2	2018	Unknown	S	MLST database
602	SRR10977169	CANTR_CSPO	1232	1	1	10	1	79	1	Unknown	Unknown	3	CC2	Unknown	Unknown	Unknown	Mixao et al. 2020
603	XM1931	16I	1232	1	1	10	1	79	1	Europe	Austria	3	CC2	2018	Unknown	S	MLST database
604	XM293	12c	256	1	1	18	1	31	1	Latin America	Brazil	3	CC2	2002	Clinical	R	Magri et al. 2013
605	SRR12823739	ct46	10132	1	1	18	1	80	1	North America	USA	3	CC2	Unknown	Clinical	NR	O’Brien et al. 2020
606	SRR12823764	ct23	10132	1	1	18	1	80	1	Europe	Spain	3	CC2	Unknown	Clinical	NR	O’Brien et al. 2020
607	SRR12823723	ct61	10132	1	1	18	1	80	1	North America	USA	3	CC2	Unknown	Clinical	R	O’Brien et al. 2020
608	SRR18971068	10-04-07-38	10162	9	1033	3	11	1	1008	Europe	Netherlands		CC84	Unknown	Clinical	Unknown	Spruijtenburg et al.2023
609	XM739	AM2005/0004	83	1	39	3	7	31	17	Europe	UK		CC309	2004	Clinical	S	MLST database
610	XM1900	IFM61204	1206	1	3	12	7	69	1	Asia	Japan		CC232	2010	Clinical	R	MLST database
611	XM903	T40	210	1	74	26	7	82	1	Asia	India		CC313	Unknown	Clinical	S	MLST database
612	XM905	T39	212	1	75	12	10	2	9	Asia	India		CC41	Unknown	Clinical	S	MLST database
613	F3536	15JS394	211	1	3	12	10	2	9	Asia	China		CC41	2015	Clinical	S	This study
614	XM904	T36	211	1	3	12	10	2	9	Asia	India		CC41	Unknown	Clinical	S	MLST database
615	XM558	FUPGMA085	358	1	3	12	7	2	9	Asia	Taiwan, China		CC41	2012	Clinical	S	Chen, et al. 2019
616	XM559	FUPGMA086	358	1	3	12	7	2	9	Asia	Taiwan, China		CC41	2017	Clinical	S	Chen, et al. 2019
617	XM063	RC326	358	1	3	12	7	2	9	Asia	China		CC41	2013	Clinical	S	Wang et al. 2016
618	XM040	09PU038	350	1	3	1	7	48	1	Asia	China	7	CC5	2009	Clinical	S	Fan et al. 2014
619	XM060	RC280	514	1	32	1	7	72	1	Asia	China	7	CC5	2012	Clinical	S	Wang et al. 2016
620	XM035	09PU029	347	1	4	1	7	48	1	Asia	China	7	CC5	2009	Clinical	S	Fan et al. 2014
621	F3680	15Z2143	197	1	4	1	38	72	1	Asia	China	7	CC138	2015	Clinical	S	This study
622	XM951	YM060109	197	1	4	1	38	72	1	Asia	Taiwan, China	7	CC138	2006	Clinical	R	MLST database
623	XM101	RC861	520	1	3	1	7	72	1	Asia	China	7	CC5	2014	Clinical	S	Wang et al. 2016
624	XM103	RC874	520	1	3	1	7	72	1	Asia	China	7	CC5	2014	Clinical	S	Wang et al. 2016
625	XM124	RC1124	520	1	3	1	7	72	1	Asia	China	7	CC5	2015	Clinical	S	Wang et al. 2016
626	F3366	14Z2112	520	1	3	1	7	72	1	Asia	China	7	CC5	2014	Clinical	S	This study
627	F3492	14SS001	520	1	3	1	7	72	1	Asia	China	7	CC5	2014	Clinical	SDD	This study
628	XM096	RC685	520	1	3	1	7	72	1	Asia	China	7	CC5	2014	Clinical	S	Wang et al. 2016
629	XM721	b31200/7/04	67	1	3	4	11	24	1	Europe	UK	7	CC302	2004	Clinical	S	MLST database
630	XM244	46	901	1	3	59	11	24	9	Asia	Thailand	7	CC215	2015-2017	Clinical	S	Tulyaprawat et al. 2020
631	XM1673	CTS46	901	1	3	59	11	24	9	Asia	Thailand	7	CC215	2016	Clinical	S	MLST database
632	XM162	CTR-32	901	1	3	59	11	24	9	Asia	China	7	CC215	2019	Clinical	S	Wang et al. 2020
633	XM1670	CTS25	898	1	61	3	11	68	2	Asia	Thailand	7	CC223	2015	Clinical	S	MLST database
634	XM243	25	898	1	61	3	11	68	2	Asia	Thailand	7	CC223	2015-2017	Clinical	S	Tulyaprawat et al. 2020
635	XM465	Ct08S	399	1	102	3	11	48	22	Asia	China	7	CC79	2015	Clinical	S	Jin et al. 2018
636	F9493	12H1200	10025	1	1	3	11	48	22	Asia	China	7	CC79	2012	Clinical	S	This study
637	F9520	12HX507	10025	1	1	3	11	48	22	Asia	China	7	CC79	2012	Clinical	S	This study
638	F3422	15H4193	10025	1	1	3	11	48	22	Asia	China	7	CC79	2015	Clinical	S	This study
639	XM170	CTR-40	997	3	1	1	11	48	63	Asia	China	7	CC227	2019	Clinical	R	Wang et al. 2020
640	XM614	FUPGMA141	374	5	61	3	11	68	3	Asia	Taiwan, China	7	CC80	2012	Clinical	S	Chen, et al. 2019
641	XM613	FUPGMA140	374	5	61	3	11	68	3	Asia	Taiwan, China	7	CC80	2012	Clinical	SDD	Chen, et al. 2019
642	XM615	FUPGMA142	818	5	152	3	11	68	3	Asia	Taiwan, China	7	CC80	2017	Clinical	S	Chen, et al. 2019
643	F4068	16GH555	983	3	170	3	11	68	7	Asia	China	7	CC162	2016	Clinical	S	This study
644	XM157	CTR-27	983	3	170	3	11	68	7	Asia	China	7	CC162	2019	Clinical	R	Wang et al. 2020
645	SRR12823741	ct44	10140	7	3	4	7	107	3	Europe	Germany		CC172	Unknown	Clinical	NR	O’Brien et al. 2020
646	XM102	RC872	509	9	3	1	7	120	3	Asia	China		CC193	2014	Clinical	S	Wang et al. 2016
647	XM1727	SP4501	974	1	24	3	7	85	6	North America	Canada		CC15	2018	Clinical	S	McTaggart et al. 2020
648	XM1726	SP4433	974	1	24	3	7	85	6	North America	Canada		CC15	2018	Clinical	S	McTaggart et al. 2020
649	XM043	10PU103	352	1	61	1	11	4	3	Asia	China		CC75	2010	Clinical	S	Fan et al. 2014
650	XM1947	7L	46	1	27	1	11	4	3	Europe	Austria		CC75	2018	Unknown	R	MLST database
651	XM699	b30167/5/04	46	1	27	1	11	4	3	Europe	UK		CC75	2004	Clinical	R	MLST database
652	XM1908	IFM59930	1214	1	204	4	7	31	54	Asia	Japan		CC234	2010	Animal	S	MLST database
653	XM568	FUPGMA095	826	44	111	39	33	31	7	Asia	Taiwan, China		CC275	2017	Clinical	S	Chen, et al. 2019
654	XM567	FUPGMA094	826	44	111	39	33	31	7	Asia	Taiwan, China		CC275	2017	Clinical	S	Chen, et al. 2019
655	XM085	RC482	531	1	49	1	64	77	1	Asia	China		CC191	2013	Clinical	S	Wang et al. 2016
656	XM1430	9473	607	1	49	3	33	85	1	Asia	China		CC65	2016	Clinical	S	MLST database
657	XM1428	9069	607	1	49	3	33	85	1	Asia	China		CC65	2016	Clinical	S	MLST database
658	XM1434	9793	762	19	27	4	36	50	10	Asia	China		CC199	2016	Clinical	S	MLST database
659	ERR4669756	SAMEA7387881	10001	1	1001	4	3	76	1	Europe	Danish	N3	CC83	2018	Clinical	Unknown	Szarvas et al. 2021
660	XM1950	10R	1241	1	58	4	3	117	3	Europe	Austria	N3	CC242	2018	Unknown	S	MLST database
661	F3396	16DP104	10019	1	1007	3	3	50	1	Asia	China	N3	CC24	2016	Clinical	S	This study
662	XM076	RC446	515	1	50	3	50	50	1	Asia	China	N3	CC24	2013	Clinical	S	Wang et al. 2016
663	F3562	15JS380	10030	1	1007	3	50	50	1	Asia	China	N3	CC24	2015	Clinical	S	This study
664	F3464	16DP080	10030	1	1007	3	50	50	1	Asia	China	N3	CC24	2016	Clinical	S	This study
665	XM140	CTR-10	982	1	32	3	50	50	1	Asia	China	N3	CC24	2019	Clinical	R	Wang et al. 2020
666	XM906	T25	213	10	32	3	3	83	3	Asia	India	N3	CC314	Unknown	Clinical	R	MLST database
667	XM711	b31083/6/04	58	10	32	4	22	18	7	Europe	UK	N3	CC299	2004	Unknown	S	MLST database
668	XM700	b30642/4/04	47	3	4	3	3	17	3	Europe	UK	N3	CC48	2004	Clinical	S	MLST database
669	XM705	b30451/4/04	52	3	4	3	3	3	3	Europe	UK	N3	CC48	2004	Clinical	S	MLST database
670	XM642	J930949	4	2	4	3	3	3	3	Europe	Germany	N3	CC48	1993	Clinical	S	MLST database
671	F3144	16GY014	10003	1	3	1	38	76	4	Asia	China		CC53	2016	Clinical	S	This study
672	F3440	16HN017	482	3	3	1	38	76	4	Asia	China		CC53	2016	Clinical	S	This study
673	F3998	15LZ090	482	3	3	1	38	76	4	Asia	China		CC53	2015	Clinical	S	This study
674	F3634	14HB037	482	3	3	1	38	76	4	Asia	China		CC53	2014	Clinical	S	This study
675	XM153	CTR-23	482	3	3	1	38	76	4	Asia	China		CC53	2019	Clinical	R	Wang et al. 2020
676	SRR12823708	ct74	10120	1	1	1	10	78	63	North America	USA		CC168	Unknown	Clinical	NR	O’Brien et al. 2020
677	F3722	15HB049	10005	1	1	3	34	78	1001	Asia	China		CC110	2015	Clinical	S	This study
678	F3160	14H1414	10005	1	1	3	34	78	1001	Asia	China		CC110	2014	Clinical	S	This study
679	XM1597	CT189	852	1	7	3	10	153	53	Asia	Taiwan, China		CC213	2012	Clinical	R	MLST database
680	XM181	CTR-51	852	1	7	3	10	153	53	Asia	China		CC213	2019	Clinical	S	Wang et al. 2020
681	F4060	15GH493	10007	1	61	3	10	167	1	Asia	China		CC111	2015	Clinical	S	This study
682	F4118	15PU1027	10007	1	61	3	10	167	1	Asia	China		CC111	2015	Clinical	S	This study
683	F3200	15K1054	10007	1	61	3	10	167	1	Asia	China		CC111	2015	Clinical	S	This study
684	F3780	15TJ676	991	1	61	1	10	167	61	Asia	China		CC145	2015	Clinical	S	This study
685	F4096	12J3001	991	1	61	1	10	167	61	Asia	China		CC145	2012	Clinical	S	This study
686	F4000	15LZ098	991	1	61	1	10	167	61	Asia	China		CC145	2015	Clinical	S	This study
687	F3952	13ZR019	991	1	61	1	10	167	61	Asia	China		CC145	2013	Clinical	S	This study
688	XM172	CTR-42	991	1	61	1	10	167	61	Asia	China		CC145	2019	Clinical	S	Wang et al. 2020
689	SRR20760364	19-008-0036	988	1	112	3	10	68	3	Oceania	Australia		CC96	2010	Clinical	S	Keighley et al. 2022
690	XM186	CTR-56	988	1	112	3	10	68	3	Asia	China		CC96	2019	Clinical	S	Wang et al. 2020
691	SRR20760406	19-008-0066	10194	1	3	4	1027	31	3	Oceania	Australia		CC106	2004	Clinical	S	Keighley et al. 2022
692	XM643	L601	5	1	5	4	4	4	1	Europe	UK	1	CC17	1986	Clinical	S	MLST database
693	XM670	J942213	13	1	12	4	4	4	1	Europe	Belgium	1	CC17	1994	Unknown	SDD	MLST database
694	XM661	L711	13	1	12	4	4	4	1	Europe	UK	1	CC17	1986	Clinical	S	MLST database
695	XM668	L831	18	1	12	4	12	4	1	Europe	UK	1	CC17	1986	Clinical	S	MLST database
696	XM685	L474	18	1	12	4	12	4	1	Europe	UK	1	CC17	1986	Clinical	S	MLST database
697	XM674	L501	18	1	12	4	12	4	1	Europe	UK	1	CC17	1986	Clinical	S	MLST database
698	XM658	L590	18	1	12	4	12	4	1	Europe	UK	1	CC17	1985	Clinical	S	MLST database
699	XM1946	440B	1239	1	20	4	4	50	1	Europe	Austria	1	CC17	2018	Unknown	S	MLST database
700	XM719	b30604/7/04	65	1	20	4	4	4	11	Europe	UK	1	CC17	2004	Clinical	S	MLST database
701	XM681	A700246	31	1	20	4	4	4	1	Europe	UK	1	CC17	1999	Clinical	S	MLST database
702	XM1944	441B	31	1	20	4	4	4	1	Europe	Austria	1	CC17	2018	Unknown	S	MLST database
703	XM1945	444B	31	1	20	4	4	4	1	Europe	Austria	1	CC17	2018	Unknown	S	MLST database
704	XM723	b31429/7/04	31	1	20	4	4	4	1	Europe	UK	1	CC17	2004	Clinical	S	MLST database
705	XM1942	124B	31	1	20	4	4	4	1	Europe	Austria	1	CC17	2018	Unknown	S	MLST database
706	XM716	b30343/7/04	31	1	20	4	4	4	1	Europe	UK	1	CC17	2004	Clinical	S	MLST database
707	SRR18971069	10-03-15-77	31	1	20	4	4	4	1	Europe	Netherlands	1	CC17	Unknown	Clinical	Unknown	Spruijtenburg et al.2023
708	XM1943	267B	31	1	20	4	4	4	1	Europe	Austria	1	CC17	2018	Unknown	S	MLST database
709	XM679	75/035	31	1	20	4	4	4	1	Europe	UK	1	CC17	1975	Clinical	S	MLST database
710	XM695	81/024	43	7	25	3	7	5	1	Europe	UK	16	CC293	1981	Unknown	S	MLST database
711	XM743	AM2005/0007	86	9	26	1	11	32	4	Europe	UK	16	CC310	2004	Clinical	R	MLST database
712	SRR20760356	19-008-0046	10177	26	1038	3	10	24	3	Oceania	Australia	16	CC51	2015	Clinical	S	Keighley et al. 2022
713	SRR20760391	19-008-0081	10180	9	1038	3	10	24	3	Oceania	Australia	16	CC51	2004	Clinical	S	Keighley et al. 2022
714	SRR20760402	19-008-0070	10180	9	1038	3	10	24	3	Oceania	Australia	16	CC51	2004	Clinical	S	Keighley et al. 2022
715	SRR20760362	19-008-0040	10180	9	1038	3	10	24	3	Oceania	Australia	16	CC51	2014	Clinical	S	Keighley et al. 2022
716	SRR12823710	ct72	10121	1	28	3	7	1	3	North America	USA		CC38	Unknown	Clinical	R	O’Brien et al. 2020
717	XM1452	YM140797	584	1	97	3	7	81	3	Asia	Taiwan, China		CC38	2014	Clinical	SDD	MLST database
718	SRR12823742	ct43	370	1	97	3	7	1	3	North America	USA		CC38	Unknown	Environment	NR	O’Brien et al. 2020
719	SRR20760412	19-008-0061	370	1	97	3	7	1	3	Oceania	Australia		CC38	2004	Clinical	S	Keighley et al. 2022
720	SRR12823746	ct40	370	1	97	3	7	1	3	North America	USA		CC38	Unknown	Environment	NR	O’Brien et al. 2020
721	SRR12823745	ct41	370	1	97	3	7	1	3	North America	USA		CC38	Unknown	Environment	R	O’Brien et al. 2020
722	SRR12823747	ct39	370	1	97	3	7	1	3	North America	USA		CC38	Unknown	Environment	R	O’Brien et al. 2020
723	XM616	FUPGMA143	370	1	97	3	7	1	3	Asia	Taiwan, China		CC38	2012	Clinical	R	Chen, et al. 2019
724	F3882	16TJ823	1269	25	7	3	7	69	1	Asia	China		CC150	2016	Clinical	S	This study
725	F3668	16GY024	10052	26	7	1	7	1011	1	Asia	China		CC137	2016	Clinical	S	This study
726	XM680	AM2002/0111	15	1	7	1	9	5	1	Europe	Germany		CC282	2002	Clinical	S	MLST database
727	XM655	AM2002/0110	15	1	7	1	9	5	1	Europe	Germany		CC282	2002	Clinical	R	MLST database
728	XM727	WC02-203295	71	1	7	1	7	27	9	Oceania	Australia		CC304	2003	Clinical	S	MLST database
729	XM247	24	893	9	7	1	7	30	9	Asia	Thailand		CC221	2015-2017	Clinical	S	Tulyaprawat et al. 2020
730	XM1665	CTS16	893	9	7	1	7	30	9	Asia	Thailand		CC221	2015	Clinical	S	MLST database
731	XM246	16	893	9	7	1	7	30	9	Asia	Thailand		CC221	2015-2017	Clinical	S	Tulyaprawat et al. 2020
732	F3420	15H4189	10024	1	155	1001	7	24	1	Asia	China		CC120	2015	Clinical	S	This study
733	XM1678	YFA120130	925	9	7	4	10	70	9	Asia	Taiwan, China		CC45	2012	Clinical	S	MLST database
734	XM1759	YFA120132	1004	9	7	4	10	70	44	Asia	Taiwan, China		CC45	2012	Clinical	S	MLST database
735	XM1758	YFA120131	1003	9	7	4	10	70	1	Asia	Taiwan, China		CC45	2012	Clinical	S	MLST database
736	F3558	15JS391	10040	1	7	40	1006	1007	1	Asia	China		CC131	2015	Clinical	S	This study
737	F3496	15FJ428	1352	1	7	40	10	24	1	Asia	China		CC62	2015	Clinical	S	This study
738	F4154	15ZD403	10100	3	7	1	10	27	1	Asia	China		CC21	2015	Clinical	S	This study
739	F3650	14SF039	10050	48	1013	73	10	218	70	Asia	China		CC136	2014	Clinical	S	This study
740	SRR12823702	ct10	1362	1	7	3	10	48	1	Asia	India		CC26	Unknown	Plant	NR	O’Brien et al. 2020
741	F9492	11H1183	10107	1	7	1	10	48	1	Asia	China		CC26	2011	Clinical	R	This study
742	F9491	11H1175	10107	1	7	1	10	48	1	Asia	China		CC26	2011	Clinical	R	This study
743	XM072	RC418	528	1	7	40	10	5	1	Asia	China		CC62	2013	Clinical	S	Wang et al. 2016
744	XM709	b30441/6/04	56	1	7	11	21	19	1	Europe	UK		CC298	2004	Clinical	R	MLST database
745	XM737	81/020	81	1	7	18	21	1	1	Europe	UK		CC2	1980	Unknown	S	MLST database
746	SRR12823761	ct26	10144	1	7	18	1	1	1	Europe	Spain		CC2	Unknown	Clinical	R	O’Brien et al. 2020
747	SRR12823750	ct36	10144	1	7	18	1	1	1	Europe	Spain		CC2	Unknown	Clinical	R	O’Brien et al. 2020
748	XM1938	24G	1237	1	7	10	1	79	1	Europe	Austria		CC2	2018	Unknown	S	MLST database
749	SRR12823769	ct19	10150	1	7	18	1	79	1	Europe	Spain		CC2	Unknown	Clinical	NR	O’Brien et al. 2020
750	SRR12823753	ct33	10145	1	7	3	1	1	1	Europe	Spain		CC2	Unknown	Clinical	R	O’Brien et al. 2020
751	XM1935	2247C	1234	1	7	1	1	79	1	Europe	Austria		CC2	2018	Unknown	S	MLST database
752	F3872	15HX847	10051	1	7	1	10	1	3	Asia	China		CC11	2015	Clinical	S	This study
753	F9512	11HX195	10051	1	7	1	10	1	3	Asia	China		CC11	2011	Clinical	S	This study
754	F4056	15GH485	10051	1	7	1	10	1	3	Asia	China		CC11	2015	Clinical	S	This study
755	F3878	16XY279	10051	1	7	1	10	1	3	Asia	China		CC11	2016	Clinical	S	This study
756	F3652	14SJ104	10051	1	7	1	10	1	3	Asia	China		CC11	2014	Clinical	S	This study
757	F3880	16TJ825	1277	1	7	3	10	1	3	Asia	China		CC11	2016	Clinical	S	This study
758	F4098	12J3003	1277	1	7	3	10	1	3	Asia	China		CC11	2012	Clinical	S	This study
759	F4106	12NX083	1277	1	7	3	10	1	3	Asia	China		CC11	2012	Clinical	S	This study
760	F9515	12HX326	1277	1	7	3	10	1	3	Asia	China		CC11	2012	Clinical	S	This study
761	F3178	15H4197	1277	1	7	3	10	1	3	Asia	China		CC11	2015	Clinical	S	This study
762	F3860	16DL094	1175	1	7	3	10	73	6	Asia	China		CC67	2016	Clinical	S	This study
763	F3458	15GX110	1175	1	7	3	10	73	6	Asia	China		CC67	2015	Clinical	S	This study
764	F3638	16HS341	10049	1	7	3	34	4	3	Asia	China		CC135	2016	Clinical	R	This study
765	XM657	J932716	17	5	7	1	11	4	7	Europe	Belgium		CC283	1993	Clinical	S	MLST database
766	SRR12823777	ct02	10157	1	7	3	11	76	3	Europe	Ireland		CC180	Unknown	Clinical	NR	O’Brien et al. 2020
767	XM952	YM060147	198	1	7	3	39	73	10	Asia	Taiwan, China		CC327	2006	Clinical	S	MLST database
768	XM1470	YM140073	662	1	7	3	10	6	6	Asia	Taiwan, China		CC67	2014	Clinical	S	MLST database
769	SRR20760395	19-008-0077	10190	3	7	1007	10	9	1	Oceania	Australia		CC102	2003	Clinical	S	Keighley et al. 2022
770	F3810	15K1042	10064	3	7	3	1012	9	22	Asia	China		CC147	2015	Clinical	S	This study
771	XM1624	IRCCS 29	751	1	7	3	10	9	3	Europe	Italy		CC11	2016	Clinical	S	Scordino, et al. 2018
772	XM1623	IRCCS 28	751	1	7	3	10	9	3	Europe	Italy		CC11	2016	Clinical	S	Scordino, et al. 2018
773	XM947	YM060804	194	1	65	3	10	2	7	Asia	Taiwan, China		CC325	2006	Clinical	S	MLST database
774	XM1425	15033	604	1	7	22	7	85	7	Asia	China		CC64	2016	Clinical	S	MLST database
775	XM1423	9525	602	26	7	3	7	92	2	Asia	China		CC196	2016	Clinical	S	MLST database
776	XM1439	10391	613	1	31	3	33	85	1	Asia	China		CC65	2016	Clinical	S	MLST database
777	XM1937	580I	1236	1	7	4	33	50	1	Europe	Austria		CC239	2018	Unknown	R	MLST database
778	XM693	L391	41	1	7	4	12	13	1	Europe	UK		CC292	1986	Clinical	S	MLST database
779	XM1436	10774	612	1	7	4	7	85	7	Asia	China		CC64	2016	Clinical	S	MLST database
780	XM158	CTR-28	984	1	7	4	7	2	1	Asia	China		CC211	2019	Clinical	S	Wang et al. 2020
781	F3518	15GX070	10037	1	7	3	7	38	3	Asia	China	6	CC10	2015	Clinical	S	This study
782	XM069	RC403	337	1	44	1	7	38	3	Asia	China	6	CC10	2013	Clinical	SDD	Wang et al. 2016
783	XM145	CTR-15	337	1	44	1	7	38	3	Asia	China	6	CC10	2019	Clinical	S	Wang et al. 2020
784	XM023	10HX058	337	1	44	1	7	38	3	Asia	China	6	CC10	2010	Clinical	S	Fan et al. 2014
785	XM038	09PU032	99	1	44	3	7	38	3	Asia	China	6	CC10	2009	Clinical	S	Fan et al. 2014
786	XM1445	YFA121513	577	1	44	3	7	124	3	Asia	Taiwan, China	6	CC10	2012	Unknown	R	MLST database
787	XM618	FUPGMA145	835	1	44	58	7	58	3	Asia	Taiwan, China	6	CC10	2017	Clinical	S	Chen, et al. 2019
788	F3612	14SJ123	421	1	7	3	7	58	3	Asia	China	6	CC10	2014	Clinical	S	This study
789	F4146	11XY038	421	1	7	3	7	58	3	Asia	China	6	CC10	2011	Clinical	S	This study
790	F4030	15NX138	421	1	7	3	7	58	3	Asia	China	6	CC10	2015	Clinical	S	This study
791	F3674	15J2053	421	1	7	3	7	58	3	Asia	China	6	CC10	2015	Clinical	R	This study
792	F4144	11XY037	421	1	7	3	7	58	3	Asia	China	6	CC10	2011	Clinical	S	This study
793	F4148	11XY053	421	1	7	3	7	58	3	Asia	China	6	CC10	2011	Clinical	S	This study
794	F3620	14CQ080	421	1	7	3	7	58	3	Asia	China	6	CC10	2014	Clinical	S	This study
795	F3624	14GX058	421	1	7	3	7	58	3	Asia	China	6	CC10	2014	Clinical	R	This study
796	F3386	16GS043	421	1	7	3	7	58	3	Asia	China	6	CC10	2016	Clinical	S	This study
797	XM097	RC741	149	1	44	3	7	58	3	Asia	China	6	CC10	2014	Clinical	S	Wang et al. 2016
798	XM1444	YFA122284	576	1	44	3	7	58	1	Asia	Taiwan, China	6	CC10	2012	Unknown	R	MLST database
799	XM130	RC1159	522	1	44	1	7	58	3	Asia	China	6	CC10	2015	Clinical	S	Wang et al. 2016
800	XM171	CTR-41	522	1	44	1	7	58	3	Asia	China	6	CC10	2019	Clinical	S	Wang et al. 2020
801	XM245	26	522	1	44	1	7	58	3	Asia	Thailand	6	CC10	2015-2017	Clinical	S	Tulyaprawat et al. 2020
802	XM178	CTR-48	522	1	44	1	7	58	3	Asia	China	6	CC10	2019	Clinical	S	Wang et al. 2020
803	XM065	RC375	522	1	44	1	7	58	3	Asia	China	6	CC10	2013	Clinical	S	Wang et al. 2016
804	F3430	15TJ707	1361	1	7	1	7	58	3	Asia	China	6	CC10	2015	Clinical	S	This study
805	F4162	14ZZ139	1361	1	7	1	7	58	3	Asia	China	6	CC10	2014	Clinical	R	This study
806	F4120	15PU1031	1361	1	7	1	7	58	3	Asia	China	6	CC10	2015	Clinical	S	This study
807	F4092	15HX888	1361	1	7	1	7	58	3	Asia	China	6	CC10	2015	Clinical	R	This study
808	F3890	15FJ420	1361	1	7	1	7	58	3	Asia	China	6	CC10	2015	Clinical	S	This study
809	F9508	10HX058	1361	1	7	1	7	58	3	Asia	China	6	CC10	2010	Clinical	S	This study
810	F3308	13XJ048	1361	1	7	1	7	58	3	Asia	China	6	CC10	2013	Clinical	S	This study
811	XM416	Ym990579	149	1	44	3	7	58	3	Asia	Taiwan, China	6	CC10	1999	Clinical	R	Chou et al. 2007
812	XM984	NHUE19	149	1	44	3	7	58	3	Asia	Taiwan, China	6	CC10	2007	Unknown	R	MLST database
813	XM839	YM060177	149	1	44	3	7	58	3	Asia	Taiwan, China	6	CC10	2006	Clinical	R	MLST database
814	XM987	NHUE28	149	1	44	3	7	58	3	Asia	Taiwan, China	6	CC10	2007	Unknown	R	MLST database
815	XM990	NHUE33	149	1	44	3	7	58	3	Asia	Taiwan, China	6	CC10	2007	Unknown	R	MLST database
816	XM991	NHUE34	149	1	44	3	7	58	3	Asia	Taiwan, China	6	CC10	2007	Unknown	R	MLST database
817	XM982	NHUE17	149	1	44	3	7	58	3	Asia	Taiwan, China	6	CC10	2007	Unknown	R	MLST database
818	XM975	YM060097	149	1	44	3	7	58	3	Asia	Taiwan, China	6	CC10	2006	Clinical	R	MLST database
819	XM988	NHUE29	149	1	44	3	7	58	3	Asia	Taiwan, China	6	CC10	2007	Unknown	R	MLST database
820	XM989	NHUE30	149	1	44	3	7	58	3	Asia	Taiwan, China	6	CC10	2007	Unknown	R	MLST database
821	XM994	NHUE40	149	1	44	3	7	58	3	Asia	Taiwan, China	6	CC10	2007	Unknown	R	MLST database
822	XM619	FUPGMA146	149	1	44	3	7	58	3	Asia	Taiwan, China	6	CC10	2017	Clinical	S	Chen, et al. 2019
823	XM470	F91	149	1	44	3	7	58	3	Asia	Taiwan, China	6	CC10	2009	Plant	S	Lo et al. 2017
824	XM983	NHUE18	149	1	44	3	7	58	3	Asia	Taiwan, China	6	CC10	2007	Unknown	R	MLST database
825	XM095	RC643	149	1	44	3	7	58	3	Asia	China	6	CC10	2014	Clinical	R	Wang et al. 2016
826	SRR12823715	ct68	10124	1	7	3	7	24	1007	North America	USA		CC169	Unknown	Clinical	NR	O’Brien et al. 2020
827	XM1904	IFM63625	1210	1	203	3	7	24	4	Asia	Japan		CC15	2015	Unknown	SDD	MLST database
828	XM733	J981352	77	1	24	3	7	30	4	North America	USA		CC15	1998	Clinical	S	MLST database
829	XM1902	IFM61749	1208	1	24	3	7	24	4	Asia	Japan		CC15	2012	Clinical	R	MLST database
830	XM276	5b	124	1	24	3	7	48	6	Latin America	Brazil		CC15	2002	Clinical	R	Magri et al. 2013
831	XM1909	IFM57002	1215	1	205	3	7	24	6	Asia	Japan		CC15	2008	Animal	S	MLST database
832	SRR12823763	ct24	232	1	24	3	7	24	6	Europe	Spain		CC15	Unknown	Clinical	NR	O’Brien et al. 2020
833	SRR11235417	SP4433	232	1	24	3	7	24	6	North America	Canada		CC15	2014-18	Clinical	Unknown	McTaggart et al. 2020
834	SRR11235416	SP4501	232	1	24	3	7	24	6	North America	Canada		CC15	2014-18	Clinical	Unknown	McTaggart et al. 2020
835	SRR12823765	ct22	232	1	24	3	7	24	6	Europe	Spain		CC15	Unknown	Clinical	NR	O’Brien et al. 2020
836	F9516	12HX402	232	1	24	3	7	24	6	Asia	China		CC15	2012	Clinical	S	This study
837	SRR12823778	ct01	10158	1	7	3	7	175	1	Europe	Ireland		CC26	Unknown	Clinical	NR	O’Brien et al. 2020
838	SRR12823711	ct08	10122	1	7	3	7	48	1	Europe	Ireland		CC26	Unknown	Clinical	R	O’Brien et al. 2020
839	F9472	10BD101	10103	1	7	1	7	72	1	Asia	China		CC5	2010	Clinical	S	This study
840	XM036	09PU030	348	1	89	1	7	48	9	Asia	China		CC185	2009	Clinical	S	Fan et al. 2014
841	F3918	16PU1094	10075	1	1013	1	7	94	3	Asia	China		CC152	2016	Clinical	R	This study
842	F4152	15Z2132	10075	1	1013	1	7	94	3	Asia	China		CC152	2015	Clinical	S	This study
843	F3892	15DZ040	10075	1	1013	1	7	94	3	Asia	China		CC152	2015	Clinical	S	This study
844	F3510	15Z2158	10035	1	7	3	7	96	3	Asia	China		CC10	2015	Clinical	S	This study
845	XM707	b30274/5/04	54	3	30	3	7	18	7	Europe	UK		CC297	2004	Clinical	S	MLST database
846	SRR12823771	ct17	10152	3	7	3	21	48	3	Europe	Spain		CC178	Unknown	Clinical	NR	O’Brien et al. 2020
847	F3758	15Z2116	10059	24	7	3	7	48	3	Asia	China		CC141	2015	Clinical	S	This study
848	F3468	15HB052	426	1	7	12	7	48	22	Asia	China	N4	CC1	2015	Clinical	S	This study
849	F3800	14DZ011	426	1	7	12	7	48	22	Asia	China	N4	CC1	2014	Clinical	S	This study
850	F9480	13BD273	426	1	7	12	7	48	22	Asia	China	N4	CC1	2013	Clinical	S	This study
851	F3398	16DP097	426	1	7	12	7	48	22	Asia	China	N4	CC1	2016	Clinical	S	This study
852	XM024	10HX073	330	1	44	12	7	48	22	Asia	China	N4	CC1	2010	Clinical	S	Fan et al. 2014
853	XM141	CTR-11	330	1	44	12	7	48	22	Asia	China	N4	CC1	2019	Clinical	S	Wang et al. 2020
854	XM015	09HX010	330	1	44	12	7	48	22	Asia	China	N4	CC1	2009	Clinical	S	Fan et al. 2014
855	XM135	CTR-5	980	1	7	3	7	94	22	Asia	China	N4	CC1	2019	Clinical	SDD	Wang et al. 2020
856	F4134	11XY004	10098	1	7	12	7	1019	22	Asia	China	N4	CC1	2011	Clinical	S	This study
857	F3480	14ZD331	10011	1	7	12	7	94	22	Asia	China	N4	CC1	2014	Clinical	S	This study
858	F3762	15Z2129	10011	1	7	12	7	94	22	Asia	China	N4	CC1	2015	Clinical	S	This study
859	F3732	15SJ163	10011	1	7	12	7	94	22	Asia	China	N4	CC1	2015	Clinical	S	This study
860	F9502	09HX010	10011	1	7	12	7	94	22	Asia	China	N4	CC1	2009	Clinical	S	This study
861	F3628	13J3032	10011	1	7	12	7	94	22	Asia	China	N4	CC1	2013	Clinical	S	This study
862	F3788	15SJ164	10011	1	7	12	7	94	22	Asia	China	N4	CC1	2015	Clinical	S	This study
863	F9506	10HX030	10011	1	7	12	7	94	22	Asia	China	N4	CC1	2010	Clinical	S	This study
864	F3342	15GH467	10011	1	7	12	7	94	22	Asia	China	N4	CC1	2015	Clinical	S	This study
865	XM058	RC266	333	1	44	12	7	94	22	Asia	China	N4	CC1	2012	Clinical	S	Wang et al. 2016
866	XM609	FUPGMA136	379	1	44	12	7	94	35	Asia	Taiwan, China	N4	CC1	2011	Clinical	S	Chen, et al. 2019
867	XM608	FUPGMA135	847	1	44	22	7	94	22	Asia	Taiwan, China	N4	CC1	2017	Clinical	S	Chen, et al. 2019
868	XM099	RC852	532	1	122	12	7	94	22	Asia	China	N4	CC1	2014	Clinical	S	Wang et al. 2016
869	XM1629	IRCCS 40	333	1	44	12	7	94	22	Europe	Italy	N4	CC1	2017	Clinical	S	Scordino, et al. 2018
870	XM1631	IRCCS 43	333	1	44	12	7	94	22	Europe	Italy	N4	CC1	2017	Clinical	S	Scordino, et al. 2018
871	XM090	RC517	333	1	44	12	7	94	22	Asia	China	N4	CC1	2014	Clinical	S	Wang et al. 2016
872	XM607	FUPGMA134	333	1	44	12	7	94	22	Asia	Taiwan, China	N4	CC1	2017	Clinical	S	Chen, et al. 2019
873	XM1630	IRCCS 42	333	1	44	12	7	94	22	Europe	Italy	N4	CC1	2017	Clinical	S	Scordino, et al. 2018
874	XM606	FUPGMA133	333	1	44	12	7	94	22	Asia	Taiwan, China	N4	CC1	2014	Clinical	S	Chen, et al. 2019
875	XM1632	B4BR3	333	1	44	12	7	94	22	Europe	Italy	N4	CC1	2016	Environment	S	Scordino, et al. 2018
876	XM1628	IRCCS 3	333	1	44	12	7	94	22	Europe	Italy	N4	CC1	2015	Clinical	S	Scordino, et al. 2018
877	XM1633	ALOG1	333	1	44	12	7	94	22	Europe	Italy	N4	CC1	2016	Clinical	S	Scordino, et al. 2018
878	XM019	10HX030	333	1	44	12	7	94	22	Asia	China	N4	CC1	2010	Clinical	S	Fan et al. 2014
879	SRR20760355	19-008-0047	10176	26	1037	1	7	1025	3	Oceania	Australia		CC94	2015	Clinical	S	Keighley et al. 2022
880	XM164	CTR-34	996	1	90	1	7	170	1	Asia	China		CC5	2019	Clinical	R	Wang et al. 2020
881	XM1447	YM140516	579	1	90	1	7	15	1	Asia	Taiwan, China		CC5	2014	Clinical	SDD	MLST database
882	XM1449	YFA120853	581	1	90	1	7	27	1	Asia	Taiwan, China		CC5	2012	Unknown	S	MLST database
883	SRR20760389	19-008-0083	10175	3	90	1	7	27	1	Oceania	Australia		CC5	2003	Clinical	S	Keighley et al. 2022
884	SRR20760354	19-008-0048	10175	3	90	1	7	27	1	Oceania	Australia		CC5	2015	Clinical	S	Keighley et al. 2022
885	XM1448	YFA120855	580	1	90	1	7	24	1	Asia	Taiwan, China		CC5	2012	Unknown	S	MLST database
886	F4070	14GX061	10091	1	90	1	7	1017	1	Asia	China		CC5	2014	Clinical	R	This study
887	XM1450	YM140682	582	1	90	1	7	74	1	Asia	Taiwan, China		CC5	2014	Clinical	SDD	MLST database
888	F3910	15CQ230	10076	1	22	3	7	4	3	Asia	China		CC153	2015	Clinical	S	This study
889	F4140	14XY232	10099	1	22	3	7	48	7	Asia	China	8	CC20	2014	Clinical	S	This study
890	SRR20760366	19-008-0034	439	1	22	3	7	72	7	Oceania	Australia	8	CC20	2016	Clinical	S	Keighley et al. 2022
891	F4124	16QL030	439	1	22	3	7	72	7	Asia	China	8	CC20	2016	Clinical	S	This study
892	XM530	FUPGMA057	517	1	20	12	7	68	3	Asia	Taiwan, China	8	CC14	2017	Clinical	S	Chen, et al. 2019
893	XM079	RC463	517	1	20	12	7	68	3	Asia	China	8	CC14	2013	Clinical	S	Wang et al. 2016
894	F4130	14SF033	10097	1	22	12	7	68	3	Asia	China	8	CC14	2014	Clinical	S	This study
895	F3442	16HN015	10014	1	22	12	7	1002	3	Asia	China	8	CC14	2016	Clinical	R	This study
896	F3356	16HN013	10014	1	22	12	7	1002	3	Asia	China	8	CC14	2016	Clinical	S	This study
897	F3530	15HX814	10039	9	145	3	7	157	3	Asia	China	8	CC130	2015	Clinical	S	This study
898	XM039	09PU034	349	1	90	3	7	96	3	Asia	China	8	CC10	2009	Clinical	S	Fan et al. 2014
899	XM070	RC409	529	9	90	3	7	94	1	Asia	China	8	CC190	2013	Clinical	S	Wang et al. 2016
900	F3502	15G1194	10034	9	90	3	21	72	3	Asia	China	8	CC128	2015	Clinical	R	This study
901	F9509	10HX096	10111	9	164	3	1015	48	1	Asia	China	8	CC166	2010	Clinical	R	This study
902	F3436	15GF029	10027	9	145	1	10	1005	3	Asia	China	8	CC123	2015	Clinical	S	This study
903	SRR20760413	19-008-0060	10193	1	215	3	1	1027	1	Oceania	Australia	8	CC105	2004	Clinical	S	Keighley et al. 2022
904	SRR20760401	19-008-0071	10193	1	215	3	1	1027	1	Oceania	Australia	8	CC105	2004	Clinical	S	Keighley et al. 2022
905	F4058	15GH492	10065	1	1018	3	21	48	3	Asia	China	8	CC46	2015	Clinical	S	This study
906	F3816	15PU999	10065	1	1018	3	21	48	3	Asia	China	8	CC46	2015	Clinical	S	This study
907	XM187	CTR-57	976	1	45	3	21	48	3	Asia	China	8	CC46	2019	Clinical	R	Wang et al. 2020
908	XM083	RC469	530	1	45	3	21	41	3	Asia	China	8	CC46	2013	Clinical	S	Wang et al. 2016
909	XM677	81/056	29	1	19	3	7	3	1	Europe	UK		CC289	1981	Clinical	S	MLST database
910	XM949	YM060342	196	1	9	3	7	18	3	Asia	Taiwan, China	10	CC326	2006	Clinical	S	MLST database
911	XM160	CTR-30	723	5	117	3	7	48	21	Asia	China	10	CC44	2019	Clinical	S	Wang et al. 2020
912	XM174	CTR-44	998	5	16	3	7	171	21	Asia	China	10	CC44	2019	Clinical	S	Wang et al. 2020
913	XM144	CTR-14	343	5	16	3	7	48	21	Asia	China	10	CC44	2019	Clinical	S	Wang et al. 2020
914	XM210	CTR-80	343	5	16	3	7	48	21	Asia	China	10	CC44	2019	Clinical	S	Wang et al. 2020
915	F3766	14AH074	343	5	16	3	7	48	21	Asia	China	10	CC44	2014	Clinical	S	This study
916	F3684	16JD132	343	5	16	3	7	48	21	Asia	China	10	CC44	2016	Clinical	S	This study
917	F4136	11XY007	343	5	16	3	7	48	21	Asia	China	10	CC44	2011	Clinical	S	This study
918	F3470	15HB055	343	5	16	3	7	48	21	Asia	China	10	CC44	2015	Clinical	S	This study
919	XM464	Ct07S	343	5	16	3	7	48	21	Asia	China	10	CC44	2015	Clinical	S	Jin et al. 2018
920	F3772	14AH086	343	5	16	3	7	48	21	Asia	China	10	CC44	2014	Clinical	S	This study
921	F3648	14HB045	343	5	16	3	7	48	21	Asia	China	10	CC44	2014	Clinical	S	This study
922	XM031	10TZ037	343	5	16	3	7	48	21	Asia	China	10	CC44	2010	Clinical	R	Fan et al. 2014
923	XM107	RC946	510	1	120	1	7	24	3	Asia	China	10	CC63	2014	Clinical	S	Wang et al. 2016
924	F3994	15HZ039	10086	1	19	3	10	27	1	Asia	China	10	CC160	2015	Clinical	SDD	This study
925	F3452	14Z2110	1378	1	120	1	10	24	3	Asia	China	10	CC63	2014	Clinical	S	This study
926	XM1454	YFA120274	586	1	117	1	7	125	1	Asia	Taiwan, China	10	CC5	2012	Unknown	S	MLST database
927	F9511	11HX129	10113	1	117	1	7	48	1	Asia	China	10	CC5	2011	Clinical	R	This study
928	XM561	FUPGMA088	846	1	117	1	7	152	1	Asia	Taiwan, China	10	CC5	2014	Clinical	SDD	Chen, et al. 2019
929	XM1455	YFA120766	587	1	117	1	7	126	1	Asia	Taiwan, China	10	CC5	2012	Unknown	S	MLST database
930	XM560	FUPGMA087	587	1	117	1	7	126	1	Asia	Taiwan, China	10	CC5	2014	Clinical	SDD	Chen, et al. 2019
931	F3454	14Z2105	848	1	117	1	7	74	1	Asia	China	10	CC5	2014	Clinical	SDD	This study
932	F9513	11HX197	848	1	117	1	7	74	1	Asia	China	10	CC5	2011	Clinical	R	This study
933	SRR20760417	19-008-0005	848	1	117	1	7	74	1	Asia	Singapore	10	CC5	Unknown	Clinical	R	Keighley et al. 2022
934	F3484	14HX766	848	1	117	1	7	74	1	Asia	China	10	CC5	2014	Clinical	R	This study
935	XM1592	CT98	848	1	117	1	7	74	1	Asia	Taiwan, China	10	CC5	2013	Clinical	R	MLST database
936	F9483	13BD298	10106	1	9	12	7	60	22	Asia	China		CC7	2013	Clinical	S	This study
937	XM044	10PU118	353	1	9	12	7	98	3	Asia	China		CC186	2010	Clinical	S	Fan et al. 2014
938	XM379	YM020287	154	1	9	12	7	61	9	Asia	Taiwan, China	N5	CC255	2002	Clinical	S	Chou et al. 2007
939	XM553	FUPGMA080	823	1	4	22	7	135	9	Asia	Taiwan, China	N5	CC4	2017	Clinical	S	Chen, et al. 2019
940	XM552	FUPGMA079	823	1	4	22	7	135	9	Asia	Taiwan, China	N5	CC4	2017	Clinical	S	Chen, et al. 2019
941	F3832	16SJ220	10070	1	109	22	7	1015	9	Asia	China	N5	CC148	2016	Clinical	S	This study
942	XM050	RC115	513	1	121	3	11	24	9	Asia	China	N5	CC188	2012	Clinical	S	Wang et al. 2016
943	F4164	14ZZ140	10101	1	121	3	7	1008	22	Asia	China	N5	CC57	2014	Clinical	S	This study
944	F3566	15PU990	10041	1	121	3	7	1008	2	Asia	China	N5	CC57	2015	Clinical	S	This study
945	XM985	NHUE22	226	1	80	27	10	44	9	Asia	Taiwan, China	N5	CC318	2007	Unknown	R	MLST database
946	XM924	NHUE21	226	1	80	27	10	44	9	Asia	Taiwan, China	N5	CC318	Unknown	Unknown	R	MLST database
947	XM928	NHUE36	230	1	4	12	10	3	9	Asia	Taiwan, China	N5	CC4	2007	Unknown	S	MLST database
948	XM483	FUPGMA010	837	9	164	3	3	4	9	Asia	Taiwan, China	N5	CC269	2012	Clinical	S	Chen, et al. 2019
949	F9471	09BD017	10102	1	33	12	10	95	9	Asia	China	N5	CC58	2009	Clinical	S	This study
950	F3834	16SD251	10071	1	33	12	10	95	2	Asia	China	N5	CC58	2016	Clinical	S	This study
951	F3950	14SS013	10082	1006	88	12	10	95	9	Asia	China	N5	CC156	2014	Clinical	S	This study
952	XM118	RC1027	512	32	88	12	3	2	9	Asia	China	N5	CC195	2014	Clinical	S	Wang et al. 2016
953	XM1442	YFA120880	574	1	9	3	10	4	40	Asia	Taiwan, China		CC200	2012	Unknown	S	MLST database
954	F3884	16TJ822	10073	1	9	3	4	50	1	Asia	China		CC151	2016	Clinical	S	This study
955	XM198	CTR-68	990	9	9	3	108	77	1	Asia	China		CC245	2019	Clinical	R	Wang et al. 2020
956	F9481	13BD278	10090	1	16	3	4	76	3	Asia	China		CC35	2013	Clinical	S	This study
957	F4050	15GH483	10090	1	16	3	4	76	3	Asia	China		CC35	2015	Clinical	S	This study
958	F3814	15PU1044	511	1	16	3	4	24	3	Asia	China	12	CC35	2015	Clinical	S	This study
959	F4114	15PU1020	511	1	16	3	4	24	3	Asia	China	12	CC35	2015	Clinical	S	This study
960	XM074	RC431	511	1	16	3	4	24	3	Asia	China	12	CC35	2013	Clinical	S	Wang et al. 2016
961	XM206	CTR-76	979	1	16	3	3	24	3	Asia	China	12	CC35	2019	Clinical	R	Wang et al. 2020
962	XM1988	681	1301	1	117	3	36	48	3	Asia	China	12	CC247	2019	Clinical	R	MLST database
963	F3698	15H1434	174	1	9	3	3	48	7	Asia	China	12	CC6	2015	Clinical	S	This study
964	XM365	Sf8	174	1	9	3	3	48	7	Asia	Taiwan, China	12	CC6	1997	Clinical	S	Chen et al. 2009
965	F3954	11XY014	415	1	9	4	3	48	7	Asia	China	12	CC6	2011	Clinical	S	This study
966	F3154	14H1409	415	1	9	4	3	48	7	Asia	China	12	CC6	2014	Clinical	S	This study
967	XM041	09PU039	351	1	9	1	3	97	7	Asia	China	12	CC6	2009	Clinical	S	Fan et al. 2014
968	F3232	15NX137	10009	1	9	1	3	4	7	Asia	China	12	CC6	2015	Clinical	S	This study
969	XM364	S58	177	1	9	3	3	2	7	Asia	Taiwan, China	12	CC6	1996	Clinical	S	Chen et al. 2009
970	F3818	15Z2150	1298	1	9	1	3	2	7	Asia	China	12	CC6	2015	Clinical	S	This study
971	XM1985	108	1298	1	9	1	3	2	7	Asia	China	12	CC6	2017	Clinical	S	MLST database
972	F9475	12BD183	10105	1	9	1	3	6	7	Asia	China	12	CC6	2012	Clinical	S	This study
973	XM948	YM060051	195	1	9	1	10	6	7	Asia	Taiwan, China	12	CC6	2006	Clinical	S	MLST database
974	XM250	44	889	3	173	1	10	2	32	Asia	Thailand	12	CC218	2015-2017	Clinical	S	Tulyaprawat et al. 2020
975	XM251	45	889	3	173	1	10	2	32	Asia	Thailand	12	CC218	2015-2017	Clinical	S	Tulyaprawat et al. 2020
976	XM1661	CTS43	889	3	173	1	10	2	32	Asia	Thailand	12	CC218	2017	Clinical	S	MLST database
977	XM249	43	889	3	173	1	10	2	32	Asia	Thailand	12	CC218	2015-2017	Clinical	S	Tulyaprawat et al. 2020
978	XM028	09TZ030	340	1	57	31	10	8	7	Asia	China	12	CC183	2009	Clinical	S	Fan et al. 2014
979	XM1599	CT217	854	5	57	3	10	50	7	Asia	Taiwan, China	12	CC23	2013	Clinical	R	MLST database
980	XM610	FUPGMA137	373	5	57	3	10	31	7	Asia	Taiwan, China	12	CC23	2017	Clinical	S	Chen, et al. 2019
981	XM611	FUPGMA138	817	5	57	3	4	31	7	Asia	Taiwan, China	12	CC23	2017	Clinical	S	Chen, et al. 2019
982	XM612	FUPGMA139	839	5	57	3	4	59	7	Asia	Taiwan, China	12	CC23	2013	Clinical	S	Chen, et al. 2019
983	XM418	Ym990593	150	5	57	3	10	59	7	Asia	Taiwan, China	12	CC23	1999	Clinical	S	Chou et al. 2007
984	XM405	Ym990329	142	1	9	1	3	48	9	Asia	Taiwan, China	12	CC6	1999	Clinical	S	Chou et al. 2007
985	XM351	S76	170	1	9	1	3	48	4	Asia	Taiwan, China	12	CC6	1996	Clinical	S	Chen et al. 2009
986	F3822	15Z2146	10067	1	9	1	3	1014	7	Asia	China	12	CC6	2015	Clinical	S	This study
987	XM046	10PU152	355	1	9	1	3	34	7	Asia	China	12	CC6	2010	Clinical	S	Fan et al. 2014
988	XM047	10PU154	169	1	9	1	3	48	7	Asia	China	12	CC6	2010	Clinical	S	Fan et al. 2014
989	XM562	FUPGMA089	169	1	9	1	3	48	7	Asia	Taiwan, China	12	CC6	2011	Clinical	S	Chen, et al. 2019
990	XM119	RC1038	169	1	9	1	3	48	7	Asia	China	12	CC6	2014	Clinical	S	Wang et al. 2016
991	XM151	CTR-21	169	1	9	1	3	48	7	Asia	China	12	CC6	2019	Clinical	S	Wang et al. 2020
992	F3296	15X1061	169	1	9	1	3	48	7	Asia	China	12	CC6	2015	Clinical	S	This study
993	F4046	15DL070	169	1	9	1	3	48	7	Asia	China	12	CC6	2015	Clinical	S	This study
994	F3840	15A1033	169	1	9	1	3	48	7	Asia	China	12	CC6	2015	Clinical	S	This study
995	XM950	YM060040	169	1	9	1	3	48	7	Asia	Taiwan, China	12	CC6	2006	Clinical	S	MLST database
996	F3724	15HB050	169	1	9	1	3	48	7	Asia	China	12	CC6	2015	Clinical	S	This study
997	XM361	S68	169	1	9	1	3	48	7	Asia	Taiwan, China	12	CC6	1996	Clinical	S	Chen et al. 2009
998	XM146	CTR-16	169	1	9	1	3	48	7	Asia	China	12	CC6	2019	Clinical	S	Wang et al. 2020
999	XM352	S70	169	1	9	1	3	48	7	Asia	Taiwan, China	12	CC6	1996	Clinical	S	Chen et al. 2009
1000	F3734	15G1208	169	1	9	1	3	48	7	Asia	China	12	CC6	2015	Clinical	S	This study
1001	XM563	FUPGMA090	169	1	9	1	3	48	7	Asia	Taiwan, China	12	CC6	2014	Clinical	S	Chen, et al. 2019
1002	F9523	12HX598	169	1	9	1	3	48	7	Asia	China	12	CC6	2012	Clinical	S	This study
1003	XM128	RC1155	169	1	9	1	3	48	7	Asia	China	12	CC6	2015	Clinical	S	Wang et al. 2016
1004	F3364	14XJ086	169	1	9	1	3	48	7	Asia	China	12	CC6	2014	Clinical	S	This study
1005	F3704	15GH489	169	1	9	1	3	48	7	Asia	China	12	CC6	2015	Clinical	S	This study
1006	F3338	15GH481	169	1	9	1	3	48	7	Asia	China	12	CC6	2015	Clinical	S	This study
1007	F3978	14LR214	169	1	9	1	3	48	7	Asia	China	12	CC6	2014	Clinical	S	This study
1008	F4160	13ZR020	169	1	9	1	3	48	7	Asia	China	12	CC6	2013	Clinical	SDD	This study
1009	F3760	15Z2125	169	1	9	1	3	48	7	Asia	China	12	CC6	2015	Clinical	S	This study
1010	F4128	14SF023	169	1	9	1	3	48	7	Asia	China	12	CC6	2014	Clinical	S	This study
1011	F3556	15JS389	169	1	9	1	3	48	7	Asia	China	12	CC6	2015	Clinical	S	This study
1012	F3636	14HB039	169	1	9	1	3	48	7	Asia	China	12	CC6	2014	Clinical	S	This study
1013	F3586	14SS009	169	1	9	1	3	48	7	Asia	China	12	CC6	2014	Clinical	S	This study
1014	XM108	RC949	169	1	9	1	3	48	7	Asia	China	12	CC6	2014	Clinical	S	Wang et al. 2016
1015	XM565	FUPGMA092	169	1	9	1	3	48	7	Asia	Taiwan, China	12	CC6	2017	Clinical	S	Chen, et al. 2019
1016	XM467	Ct10S	169	1	9	1	3	48	7	Asia	China	12	CC6	2017	Clinical	S	Jin et al. 2018
1017	F9490	11H1164	169	1	9	1	3	48	7	Asia	China	12	CC6	2011	Clinical	S	This study
1018	XM564	FUPGMA091	169	1	9	1	3	48	7	Asia	Taiwan, China	12	CC6	2017	Clinical	S	Chen, et al. 2019
1019	F3836	15PU1000	169	1	9	1	3	48	7	Asia	China	12	CC6	2015	Clinical	R	This study
1020	F3642	15H1469	169	1	9	1	3	48	7	Asia	China	12	CC6	2015	Clinical	S	This study
1021	XM111	RC984	169	1	9	1	3	48	7	Asia	China	12	CC6	2014	Clinical	S	Wang et al. 2016
1022	F3844	15A1052	169	1	9	1	3	48	7	Asia	China	12	CC6	2015	Clinical	S	This study
1023	XM463	Ct06S	169	1	9	1	3	48	7	Asia	China	12	CC6	2015	Clinical	S	Jin et al. 2018
1024	F4032	15LZ100	169	1	9	1	3	48	7	Asia	China	12	CC6	2015	Clinical	S	This study
1025	XM113	RC997	169	1	9	1	3	48	7	Asia	China	12	CC6	2014	Clinical	S	Wang et al. 2016
1026	F3644	15H1470	169	1	9	1	3	48	7	Asia	China	12	CC6	2015	Clinical	S	This study
1027	F4064	16GH544	169	1	9	1	3	48	7	Asia	China	12	CC6	2016	Clinical	SDD	This study
1028	F3310	13XJ053	169	1	9	1	3	48	7	Asia	China	12	CC6	2013	Clinical	S	This study
1029	F3666	16GY022	169	1	9	1	3	48	7	Asia	China	12	CC6	2016	Clinical	S	This study
1030	XM009	10H1085	169	1	9	1	3	48	7	Asia	China	12	CC6	2010	Clinical	S	Fan et al. 2014
1031	F3774	16LR315	10060	1005	1016	1	11	1013	1005	Asia	China		CC143	2016	Clinical	S	This study
1032	F4090	15HX811	521	9	16	3	3	9	1	Asia	China		CC13	2015	Clinical	R	This study
1033	F9484	12BD301	521	9	16	3	3	9	1	Asia	China		CC13	2012	Clinical	R	This study
1034	XM106	RC910	521	9	16	3	3	9	1	Asia	China		CC13	2014	Clinical	S	Wang et al. 2016
1035	F3916	16PU1111	10077	1	16	3	10	9	3	Asia	China		CC11	2016	Clinical	S	This study
1036	SRR6659598	ATCC MYA-3404	23	1	16	3	7	9	3	Unknown	Unknown		CC11	Unknown	Unknown	Unknown	Oh et al. 2020
1037	SRR10999803	ct11	23	1	16	3	7	9	3	Europe	Netherlands		CC11	Unknown	Clinical	NR	O’Brien et al. 2020
1038	XM1456	YFA120631	588	1	117	3	7	9	1	Asia	Taiwan, China		CC203	2012	Clinical	S	MLST database
1039	F9500	13H1294	10110	1	1021	4	11	9	1	Asia	China		CC165	2013	Clinical	S	This study
1040	XM1453	YM140298	585	1	117	1	7	43	1	Asia	Taiwan, China		CC5	2014	Clinical	R	MLST database
1041	XM067	RC391	527	1	92	3	38	107	1	Asia	China		CC189	2013	Clinical	S	Wang et al. 2016
1042	XM030	09TZ035	342	1	92	1	11	9	3	Asia	China		CC18	2009	Clinical	S	Fan et al. 2014
1043	XM414	Ym990574	148	1	56	1	11	9	3	Asia	Taiwan, China		CC18	1999	Clinical	S	Chou et al. 2007
1044	XM533	FUPGMA060	571	1	56	1	68	9	3	Asia	Taiwan, China		CC18	2017	Clinical	S	Chen, et al. 2019
1045	XM532	FUPGMA059	571	1	56	1	68	9	3	Asia	Taiwan, China		CC18	2013	Clinical	S	Chen, et al. 2019
1046	F3748	15A1027	10057	1	56	4	68	24	1	Asia	China		CC140	2015	Clinical	S	This study
1047	XM1926	684	1230	1	56	1	68	24	3	Asia	China		CC18	2019	Clinical	S	MLST database
1048	XM1987	671	1300	1	56	1	59	24	3	Asia	China		CC18	2019	Clinical	S	MLST database
1049	F3702	15GH487	10016	1	213	1	59	24	3	Asia	China		CC18	2015	Clinical	S	This study
1050	F3846	15FJ459	10016	1	213	1	59	24	3	Asia	China		CC18	2015	Clinical	S	This study
1051	F3934	15FJ458	10016	1	213	1	59	24	3	Asia	China		CC18	2015	Clinical	S	This study
1052	F3378	15FJ461	10016	1	213	1	59	24	3	Asia	China		CC18	2015	Clinical	S	This study
1053	SRR20760335	19-008-0020	10165	1	4	1	10	1023	1	Asia	Singapore		CC87	Unknown	Clinical	S	Keighley et al. 2022
1054	XM385	YM020659	157	1	4	1	4	62	1	Asia	Taiwan, China		CC256	2002	Clinical	S	Chou et al. 2007
1055	XM943	YM060500	190	1	64	1	37	27	7	Asia	Taiwan, China	19	CC322	2006	Clinical	S	MLST database
1056	SRR12823756	ct31	10125	3	1025	1	10	27	6	Europe	Spain	19	CC27	Unknown	Clinical	R	O’Brien et al. 2020
1057	SRR12823716	ct67	10125	3	1025	1	10	27	6	North America	USA	19	CC27	Unknown	Clinical	NR	O’Brien et al. 2020
1058	SRR12823759	ct28	10147	3	1025	4	10	27	6	Europe	Spain	19	CC27	Unknown	Clinical	NR	O’Brien et al. 2020
1059	SRR12823755	ct04	10146	10	1025	4	10	27	6	Europe	Ireland	19	CC27	Unknown	Clinical	NR	O’Brien et al. 2020
1060	SRR12823720	ct63	10129	10	1025	1	10	27	6	North America	USA	19	CC27	Unknown	Clinical	NR	O’Brien et al. 2020
1061	F3340	15GH476	10010	1	1002	2	10	24	7	Asia	China	19	CC112	2015	Clinical	S	This study
1062	XM138	CTR-8	987	1	94	3	10	101	3	Asia	China	19	CC32	2019	Clinical	S	Wang et al. 2020
1063	XM479	FUPGMA006	367	1	94	32	7	101	3	Asia	Taiwan, China	19	CC32	2012	Clinical	S	Chen, et al. 2019
1064	XM478	FUPGMA005	364	1	94	3	7	101	3	Asia	Taiwan, China	19	CC32	2012	Clinical	S	Chen, et al. 2019
1065	XM480	FUPGMA007	366	1	94	3	21	101	3	Asia	Taiwan, China	19	CC32	2012	Clinical	S	Chen, et al. 2019
1066	XM477	FUPGMA004	366	1	94	3	21	101	3	Asia	Taiwan, China	19	CC32	2011	Clinical	S	Chen, et al. 2019
1067	XM731	AM2003/0076	75	13	36	16	26	29	15	Europe	UK	N6	CC306	2003	Clinical	S	MLST database
1068	XM729	WC04-200748	73	11	35	14	25	28	13	Oceania	Australia	N6	CC305	2000	Clinical	S	MLST database
1069	XM738	L634	82	15	38	19	28	28	13	Europe	UK	N6	CC308	1985	Clinical	S	MLST database
1070	XM1892	IFM5654	1197	1	199	33	7	103	34	Asia	Japan	N6	CC31	Unknown	Clinical	S	MLST database
1071	XM475	FUPGMA002	369	1	96	33	7	103	34	Asia	Taiwan, China	N6	CC31	2012	Clinical	S	Chen, et al. 2019
1072	XM474	FUPGMA001	369	1	96	33	7	103	34	Asia	Taiwan, China	N6	CC31	2012	Clinical	S	Chen, et al. 2019
1073	XM1954	2027C	533	35	96	33	7	103	34	Europe	Austria	N6	CC31	2018	Unknown	S	MLST database
1074	XM100	RC856	533	35	96	33	7	103	34	Asia	China	N6	CC31	2014	Clinical	S	Wang et al. 2016
1075	XM476	FUPGMA003	378	35	96	34	7	103	34	Asia	Taiwan, China	N6	CC31	2011	Clinical	SDD	Chen, et al. 2019
1076	F9510	10HX104	10112	35	1022	33	1016	103	34	Asia	China	N6	CC36	2010	Clinical	S	This study
1077	F9519	12HX458	10114	35	1022	33	1013	103	34	Asia	China	N6	CC36	2012	Clinical	S	This study
1078	F4040	15CQ319	10089	35	1020	33	1013	103	34	Asia	China	N6	CC36	2015	Clinical	S	This study
1079	XM1955	260B	1245	39	85	29	7	88	29	Europe	Austria	N6	CC244	2018	Unknown	S	MLST database
1080	XM152	CTR-22	993	39	143	29	7	168	29	Asia	China	N6	CC207	2019	Clinical	S	Wang et al. 2020
1081	XM033	09PU013	345	17	93	29	3	93	30	Asia	China	N6	CC184	2009	Clinical	S	Fan et al. 2014
1082	XM190	CTR-60	403	15	91	29	7	105	38	Asia	China	N6	CC231	2019	Clinical	S	Wang et al. 2020
1083	XM013	10H1091	328	33	91	29	51	93	33	Asia	China	N6	CC181	2010	Clinical	S	Fan et al. 2014
1084	XM012	10H1088	328	33	91	29	51	93	33	Asia	China	N6	CC181	2010	Clinical	S	Fan et al. 2014
1085	F3778	16K1104	10062	1	1017	29	1011	105	38	Asia	China	N6	CC144	2016	Clinical	S	This study
1086	F3424	15GH474	10026	15	1010	29	1004	105	38	Asia	China	N6	CC121	2015	Clinical	S	This study
1087	SRR12823705	ct77	10117	1007	1023	1003	1017	1021	1006	Europe	Ireland	N6	CC60	Unknown	Environment	NR	O’Brien et al. 2020
1088	SRR12823704	ct78	10116	1007	1023	1003	1017	1020	1006	Europe	Ireland	N6	CC60	Unknown	Environment	NR	O’Brien et al. 2020
1089	XM1901	IFM61742	1207	54	201	70	131	210	68	Asia	Japan	N6	CC73	2011	Clinical	S	MLST database
1090	XM1896	IFM59267	1201	54	201	70	131	209	68	Asia	Japan	N6	CC73	2009	Animal	S	MLST database
1091	XM1895	IFM56153	1200	28	200	28	130	86	28	Asia	Japan	N6	CC230	2007	Clinical	S	MLST database
1092	F3976	14LR210	10084	10	1015	29	1010	1012	29	Asia	China	N6	CC54	2014	Clinical	SDD	This study
1093	F3730	15TJ717	10054	1004	1015	29	1010	1012	29	Asia	China	N6	CC54	2015	Clinical	S	This study
1094	F4028	14LR209	10054	1004	1015	29	1010	1012	29	Asia	China	N6	CC54	2014	Clinical	S	This study
1095	F4052	16GH562	10054	1004	1015	29	1010	1012	29	Asia	China	N6	CC54	2016	Clinical	S	This study
1096	F3696	14H1415	10054	1004	1015	29	1010	1012	29	Asia	China	N6	CC54	2014	Clinical	S	This study
1097	SRR12823706	ct76	10118	17	1014	29	1018	138	30	Europe	Ireland	N6	CC37	Unknown	Environment	NR	O’Brien et al. 2020
1098	SRR12823743	ct42	10141	17	1028	29	1021	138	30	North America	USA	N6	CC173	Unknown	Environment	NR	O’Brien et al. 2020
1099	SRR12823707	ct75	10119	17	1014	29	1019	138	30	Europe	Ireland	N6	CC37	Unknown	Environment	NR	O’Brien et al. 2020
1100	SRR12823762	ct25	10148	17	1014	1006	1022	138	30	Europe	Spain	N6	CC176	Unknown	Clinical	NR	O’Brien et al. 2020
1101	F3608	14H1402	10046	17	1014	29	1009	138	30	Asia	China	N6	CC37	2014	Clinical	S	This study
1102	XM1635	IRCCS 8	748	17	93	29	82	138	30	Europe	Italy	N6	CC30	2015	Clinical	S	Scordino, et al. 2018
1103	XM1634	IRCCS 7	748	17	93	29	82	138	30	Europe	Italy	N6	CC30	2015	Clinical	S	Scordino, et al. 2018
1104	XM1650	IRCCS 38	749	17	93	53	83	138	30	Europe	Italy	N6	CC30	2017	Clinical	S	Scordino, et al. 2018
1105	XM1637	IRCCS 52	759	17	93	29	83	2	30	Europe	Italy	N6	CC30	2017	Clinical	S	Scordino, et al. 2018
1106	XM1636	IRCCS 51	759	17	93	29	83	2	30	Europe	Italy	N6	CC30	2017	Clinical	S	Scordino, et al. 2018
1107	XM1639	IRCCS 2	747	17	93	29	83	138	30	Europe	Italy	N6	CC30	2015	Clinical	S	Scordino, et al. 2018
1108	XM1647	C1T1V	747	17	93	29	83	138	30	Europe	Italy	N6	CC30	2015	Environment	S	Scordino, et al. 2018
1109	XM1644	IRCCS 32	747	17	93	29	83	138	30	Europe	Italy	N6	CC30	2016	Clinical	S	Scordino, et al. 2018
1110	XM1648	OSS1C-R	747	17	93	29	83	138	30	Europe	Italy	N6	CC30	2016	Clinical	S	Scordino, et al. 2018
1111	XM1649	IRXLP2	747	17	93	29	83	138	30	Europe	Italy	N6	CC30	2015	Environment	S	Scordino, et al. 2018
1112	XM1643	IRCCS 31	747	17	93	29	83	138	30	Europe	Italy	N6	CC30	2016	Clinical	S	Scordino, et al. 2018
1113	XM1640	IRCCS 15	747	17	93	29	83	138	30	Europe	Italy	N6	CC30	2016	Clinical	S	Scordino, et al. 2018
1114	XM1646	IRCCS 39	747	17	93	29	83	138	30	Europe	Italy	N6	CC30	2017	Clinical	S	Scordino, et al. 2018
1115	XM1642	IRCCS 24	747	17	93	29	83	138	30	Europe	Italy	N6	CC30	2016	Clinical	S	Scordino, et al. 2018
1116	XM1645	IRCCS 37	747	17	93	29	83	138	30	Europe	Italy	N6	CC30	2017	Clinical	S	Scordino, et al. 2018
1117	XM1641	IRCCS 23	747	17	93	29	83	138	30	Europe	Italy	N6	CC30	2016	Clinical	S	Scordino, et al. 2018
1118	XM1638	IRCCS 1	747	17	93	29	83	138	30	Europe	Italy	N6	CC30	2015	Clinical	S	Scordino, et al. 2018
1119	XM1525	CT286	782	1	34	3	7	147	22	Asia	Taiwan, China		CC209	2013	Clinical	S	MLST database
1120	SRR12823748	ct38	10142	3	22	3	7	222	1	North America	USA		CC174	Unknown	Environment	NR	O’Brien et al. 2020
1121	SRR20760342	19-008-0059	10170	1	17	12	1023	53	7	Oceania	Australia		CC89	2015	Clinical	S	Keighley et al. 2022
1122	XM1524	CT268	781	1	22	12	7	146	7	Asia	Taiwan, China		CC42	2012	Clinical	S	MLST database
1123	F3712	14SS002	10055	1	22	3	7	9	7	Asia	China		CC20	2014	Clinical	S	This study
1124	XM1451	YFA121174	927	1	90	1	7	9	7	Asia	Taiwan, China		CC202	2012	Unknown	S	MLST database
1125	XM466	Ct09S	300	1	22	3	7	2	7	Asia	China		CC20	2014	Clinical	S	Jin et al. 2018
1126	XM412	Ym990553	146	1	22	3	7	6	7	Asia	Taiwan, China		CC20	1999	Clinical	S	Chou et al. 2007
1127	F3928	16PU1072	10078	1	22	3	38	9	22	Asia	China		CC59	2016	Clinical	S	This study
1128	F9477	12BD249	490	3	22	3	38	9	22	Asia	China		CC59	2012	Clinical	S	This study
1129	F3404	14GX029	10020	3	145	42	1002	123	9	Asia	China		CC117	2014	Clinical	S	This study
1130	F3632	13J3039	965	1	178	3	7	9	22	Asia	China	13	CC126	2013	Clinical	S	This study
1131	F3746	16XY288	965	1	178	3	7	9	22	Asia	China	13	CC126	2016	Clinical	S	This study
1132	F3478	14ZD330	965	1	178	3	7	9	22	Asia	China	13	CC126	2014	Clinical	S	This study
1133	XM183	CTR-53	999	9	148	3	11	54	64	Asia	China	13	CC228	2019	Clinical	S	Wang et al. 2020
1134	SRR19140378	JY101	10164	1	1035	1	11	43	1	Asia	India	13	CC86	Unknown	Environment	Unknown	Jagadeeshwari et al. 2023
1135	SRR18971065	10-03-02-32	10161	1	1032	1	7	54	1	Europe	Netherlands	13	CC50	Unknown	Clinical	Unknown	Spruijtenburg et al.2023
1136	SRR18971064	10-03-01-41	10160	1	1032	1	23	54	1	Europe	Netherlands	13	CC50	Unknown	Clinical	Unknown	Spruijtenburg et al.2023
1137	SRR18971067	10-03-02-40	10160	1	1032	1	23	54	1	Europe	Netherlands	13	CC50	Unknown	Clinical	Unknown	Spruijtenburg et al.2023
1138	SRR18971066	10-03-01-59	10160	1	1032	1	23	54	1	Europe	Netherlands	13	CC50	Unknown	Clinical	Unknown	Spruijtenburg et al.2023
1139	SRR18971063	10-03-01-17	10160	1	1032	1	23	54	1	Europe	Netherlands	13	CC50	Unknown	Clinical	Unknown	Spruijtenburg et al.2023
1140	XM254	47	94	1	42	1	23	9	1	Asia	Thailand	13	CC250	2015-2017	Clinical	R	Tulyaprawat et al. 2020
1141	XM255	27	94	1	42	1	23	9	1	Asia	Thailand	13	CC250	2015-2017	Clinical	S	Tulyaprawat et al. 2020
1142	XM256	23	94	1	42	1	23	9	1	Asia	Thailand	13	CC250	2015-2017	Clinical	S	Tulyaprawat et al. 2020
1143	XM253	28	94	1	42	1	23	9	1	Asia	Thailand	13	CC250	2015-2017	Clinical	S	Tulyaprawat et al. 2020
1144	SRR20760347	19-008-0015	1225	9	90	22	21	9	3	Asia	Singapore		CC91	Unknown	Clinical	R	Keighley et al. 2022
1145	XM1920	244	1225	9	90	22	21	9	3	Asia	China		CC91	2018	Clinical	R	MLST database
1146	XM691	J990332/2	39	1	22	3	10	9	3	North America	USA		CC11	1999	Clinical	S	MLST database
1147	SRR12823749	ct37	10143	3	1029	1	34	9	3	North America	USA		CC175	Unknown	Environment	NR	O’Brien et al. 2020
1148	F3438	15GF028	10028	1	1011	4	10	54	3	Asia	China		CC124	2015	Clinical	S	This study
1149	F3770	14AH083	332	1	1	1	10	9	3	Asia	China		CC142	2014	Clinical	S	This study
1150	F9504	09HX015	332	1	1	1	10	9	3	Asia	China		CC142	2009	Clinical	S	This study
1151	F3850	15FJ456	332	1	1	1	10	9	3	Asia	China		CC142	2015	Clinical	S	This study
1152	XM017	09HX015	332	1	1	1	10	9	3	Asia	China		CC142	2009	Clinical	S	Fan et al. 2014
1153	XM048	10PU174	356	1	90	1	10	1	7	Asia	China		CC187	2010	Clinical	S	Fan et al. 2014
1154	XM1986	370	1299	10	90	1	38	1	22	Asia	China		CC246	2018	Clinical	S	MLST database
1155	F4086	16HS467	10093	1	149	1	10	1	22	Asia	China		CC34	2016	Clinical	S	This study
1156	SRR20760387	19-008-0085	10188	5	90	3	105	1	48	Oceania	Australia		CC101	2004	Clinical	S	Keighley et al. 2022
1157	F3486	15TJ683	977	3	149	3	10	1	22	Asia	China		CC34	2015	Clinical	S	This study
1158	F3564	15NX182	977	3	149	3	10	1	22	Asia	China		CC34	2015	Clinical	S	This study
1159	XM205	CTR-75	977	3	149	3	10	1	22	Asia	China		CC34	2019	Clinical	S	Wang et al. 2020
1160	F3864	16DL080	730	3	149	1	10	1	22	Asia	China		CC34	2016	Clinical	S	This study
1161	F4088	16HS472	730	3	149	1	10	1	22	Asia	China		CC34	2016	Clinical	S	This study
1162	F3930	16SS023	730	3	149	1	10	1	22	Asia	China		CC34	2016	Clinical	S	This study
1163	XM149	CTR-19	730	3	149	1	10	1	22	Asia	China		CC34	2019	Clinical	S	Wang et al. 2020
1164	F3362	15XY256	10015	3	1004	1	10	1	32	Asia	China	N7	CC114	2015	Clinical	S	This study
1165	F3752	15A1042	10058	3	1012	1	10	114	7	Asia	China	N7	CC69	2015	Clinical	S	This study
1166	XM649	BSS601952	10	3	10	1	7	5	4	Europe	UK	N7	CC281	1999	Unknown	S	MLST database
1167	XM659	J951358	19	3	13	4	7	1	1	Europe	UK	N7	CC284	1995	Unknown	S	MLST database
1168	XM265	6	887	3	168	1	10	114	7	Asia	Thailand	N7	CC69	2015-2017	Clinical	S	Tulyaprawat et al. 2020
1169	XM1659	CTS6	887	3	168	1	10	114	7	Asia	Thailand	N7	CC69	2016	Clinical	S	MLST database
1170	XM264	50	887	3	168	1	10	114	7	Asia	Thailand	N7	CC69	2015-2017	Clinical	S	Tulyaprawat et al. 2020
1171	SRR12823731	ct53	10137	3	1026	1	4	27	3	North America	USA	N7	CC171	Unknown	Clinical	NR	O’Brien et al. 2020
1172	SRR12823730	ct54	10137	3	1026	1	4	27	3	North America	USA	N7	CC171	Unknown	Clinical	NR	O’Brien et al. 2020
1173	SRR12823774	ct14	10154	10	1030	1	10	27	1	Latin America	Colombia	N7	CC21	Unknown	Lab engineered	NR	O’Brien et al. 2020
1174	SRR12823773	ct15	10153	10	1026	1	10	27	1	Latin America	Colombia	N7	CC21	Unknown	Lab engineered	NR	O’Brien et al. 2020
1175	SRR12823776	ct12	10156	3	1026	1	10	27	1	Latin America	Colombia	N7	CC21	Unknown	Clinical	NR	O’Brien et al. 2020
1176	SRR12823721	ct62	10130	3	1026	1005	10	27	1	North America	USA	N7	CC21	Unknown	Clinical	NR	O’Brien et al. 2020
1177	XM420	Ym990599	151	5	1	1	34	4	19	Asia	Taiwan, China	N8	CC266	1999	Clinical	S	Chou et al. 2007
1178	F3830	16SJ251	10069	31	7	1	34	1	21	Asia	China	N8	CC12	2016	Clinical	S	This study
1179	XM010	10H1086	326	31	1	1	34	5	21	Asia	China	N8	CC12	2010	Clinical	S	Fan et al. 2014
1180	F9498	13H1276	1351	31	1	1	34	1	21	Asia	China	N8	CC12	2013	Clinical	S	This study
1181	F9501	13H1300	1351	31	1	1	34	1	21	Asia	China	N8	CC12	2013	Clinical	S	This study
1182	F3854	15FJ438	1351	31	1	1	34	1	21	Asia	China	N8	CC12	2015	Clinical	S	This study
1183	XM1923	862	160	5	1	1	34	1	21	Asia	China	N8	CC12	2020	Clinical	S	MLST database
1184	F9499	13H1279	160	5	1	1	34	1	21	Asia	China	N8	CC12	2013	Clinical	S	This study
1185	XM389	YM020715	160	5	1	1	34	1	21	Asia	Taiwan, China	N8	CC12	2002	Clinical	S	Chou et al. 2007
1186	F4104	12NX080	10096	5	1	1	1014	1	21	Asia	China	N8	CC12	2012	Clinical	S	This study
1187	F4038	15A1081	10088	5	1	1	34	1	58	Asia	China	N8	CC12	2015	Clinical	R	This study
1188	F3678	14Z2106	10053	5	1	4	34	9	21	Asia	China	N8	CC12	2014	Clinical	S	This study
1189	XM045	10PU129	354	3	1	4	34	1	21	Asia	China	N8	CC12	2010	Clinical	S	Fan et al. 2014
1190	F3546	15JD085	10006	5	1	4	34	1	21	Asia	China	N8	CC12	2015	Clinical	S	This study
1191	F3690	14JD038	10006	5	1	4	34	1	21	Asia	China	N8	CC12	2014	Clinical	S	This study
1192	F3956	15JD109	10006	5	1	4	34	1	21	Asia	China	N8	CC12	2015	Clinical	SDD	This study
1193	F3188	15H4210	10006	5	1	4	34	1	21	Asia	China	N8	CC12	2015	Clinical	S	This study
1194	XM953	YM060792	199	23	20	1	40	74	7	Asia	Taiwan, China	15	CC328	2006	Clinical	S	MLST database
1195	XM242	38	891	5	171	4	7	1	9	Asia	Thailand	15	CC220	2015-2017	Clinical	S	Tulyaprawat et al. 2020
1196	XM1663	CTS37	891	5	171	4	7	1	9	Asia	Thailand	15	CC220	2015	Clinical	S	MLST database
1197	XM241	37	891	5	171	4	7	1	9	Asia	Thailand	15	CC220	2015-2017	Clinical	S	Tulyaprawat et al. 2020
1198	XM725	b31581/7/04	69	2	20	4	10	25	5	Europe	UK	15	CC303	2004	Clinical	S	MLST database
1199	SRR12823766	ct03	864	16	18	4	10	25	5	Europe	Ireland	15	CC61	Unknown	Clinical	NR	O’Brien et al. 2020
1200	ERR4669790	SAMEA7387915	10002	1001	18	4	10	25	5	Europe	Danish	15	CC61	2018	Clinical	Unknown	Szarvas et al. 2021
1201	XM647	J941019T	8	2	8	5	7	5	5	Europe	Belgium	15	CC280	1994	Clinical	SDD	MLST database
1202	XM735	J940788	79	2	20	5	10	26	5	Europe	Belgium	15	CC307	1994	Clinical	S	MLST database
1203	XM676	AM2005/0546	28	2	18	5	10	10	5	Europe	UK	15	CC288	2004	Clinical	S	MLST database
1204	XM900	T23	207	24	71	3	10	61	3	Asia	India		CC81	Unknown	Clinical	R	MLST database
1205	XM899	T30	206	24	71	3	10	24	3	Asia	India		CC81	Unknown	Clinical	R	MLST database
1206	XM898	T24	206	24	71	3	10	24	3	Asia	India		CC81	Unknown	Clinical	R	MLST database
1207	XM026	09TZ009	339	1	54	3	3	95	3	Asia	China		CC182	2009	Clinical	S	Fan et al. 2014
1208	F4110	15PU1008	10087	9	54	3	10	1016	3	Asia	China		CC161	2015	Clinical	S	This study
1209	F4018	15PU1032	10087	9	54	3	10	1016	3	Asia	China		CC161	2015	Clinical	S	This study
1210	XM388	YM020709	159	3	24	4	7	24	20	Asia	Taiwan, China		CC257	2002	Clinical	R	Chou et al. 2007
1211	XM1660	CTS41	888	3	172	4	100	158	60	Asia	Thailand		CC217	2017	Clinical	S	MLST database
1212	XM252	41	888	3	172	4	100	158	60	Asia	Thailand		CC217	2015-2017	Clinical	S	Tulyaprawat et al. 2020
1213	XM398	Ym990144	135	9	54	4	7	53	9	Asia	Taiwan, China		CC261	1999	Clinical	R	Chou et al. 2007
1214	XM999	NHUE52	191	9	54	2	10	70	9	Asia	Taiwan, China		CC323	2008	Unknown	S	MLST database
1215	XM944	YM060354	191	9	54	2	10	70	9	Asia	Taiwan, China		CC323	2006	Clinical	S	MLST database
1216	XM1989	689	1302	5	184	37	11	4	2	Asia	China		CC248	2019	Clinical	S	MLST database
1217	XM1476	YM140286	908	5	54	45	47	48	22	Asia	Taiwan, China		CC82	2014	Clinical	S	MLST database
1218	XM995	NHUE41	227	5	54	1	47	48	22	Asia	Taiwan, China		CC82	2007	Unknown	R	MLST database
1219	XM998	NHUE50	227	5	54	1	47	48	22	Asia	Taiwan, China		CC82	2008	Unknown	S	MLST database
1220	XM925	NHUE43	227	5	54	1	47	48	22	Asia	Taiwan, China		CC82	2007	Unknown	R	MLST database
1221	F3524	15FJ427	10038	5	17	3	122	4	22	Asia	China		CC129	2015	Clinical	S	This study
1222	XM355	S92	172	22	59	4	33	3	1	Asia	Taiwan, China		CC252	1996	Clinical	S	Chen et al. 2009
1223	XM625	FUPGMA152	172	22	59	4	33	3	1	Asia	Taiwan, China		CC252	2017	Clinical	S	Chen, et al. 2019
1224	XM957	YM060172	172	22	59	4	33	3	1	Asia	Taiwan, China		CC252	2006	Clinical	S	MLST database
1225	XM354	S97	172	22	59	4	33	3	1	Asia	Taiwan, China		CC252	1996	Clinical	S	Chen et al. 2009
1226	F4074	14AH091	192	1	59	1	10	3	1	Asia	China		CC56	2014	Clinical	S	This study
1227	SRR12823709	ct73	192	1	59	1	10	3	1	North America	USA		CC56	Unknown	Clinical	NR	O’Brien et al. 2020
1228	XM945	YM060141	192	1	59	1	10	3	1	Asia	Taiwan, China		CC56	2006	Clinical	S	MLST database
1229	XM327	S91	164	20	59	1	10	3	1	Asia	Taiwan, China		CC56	1997	Clinical	S	Chen et al. 2009
1230	XM331	S55	164	20	59	1	10	3	1	Asia	Taiwan, China		CC56	1997	Clinical	S	Chen et al. 2009
1231	SRR20760404	19-008-0068	164	20	59	1	10	3	1	Oceania	Australia		CC56	2001	Clinical	S	Keighley et al. 2022
1232	XM337	S61	164	20	59	1	10	3	1	Asia	Taiwan, China		CC56	1997	Clinical	S	Chen et al. 2009
1233	XM353	S11	164	20	59	1	10	3	1	Asia	Taiwan, China		CC56	1996	Clinical	S	Chen et al. 2009
1234	XM363	S62	164	20	59	1	10	3	1	Asia	Taiwan, China		CC56	1996	Clinical	S	Chen et al. 2009
1235	XM335	S12	164	20	59	1	10	3	1	Asia	Taiwan, China		CC56	1997	Clinical	S	Chen et al. 2009
1236	XM362	S51	164	20	59	1	10	3	1	Asia	Taiwan, China		CC56	1996	Clinical	S	Chen et al. 2009
1237	XM332	S63	164	20	59	1	10	3	1	Asia	Taiwan, China		CC56	1997	Clinical	S	Chen et al. 2009
1238	XM329	S45	164	20	59	1	10	3	1	Asia	Taiwan, China		CC56	1997	Clinical	S	Chen et al. 2009
1239	SRR12823734	ct51	164	20	59	1	10	3	1	North America	USA		CC56	Unknown	Clinical	NR	O’Brien et al. 2020
1240	XM338	S71	164	20	59	1	10	3	1	Asia	Taiwan, China		CC56	1997	Clinical	S	Chen et al. 2009
1241	XM333	S05	164	20	59	1	10	3	1	Asia	Taiwan, China		CC56	1997	Clinical	S	Chen et al. 2009
1242	XM624	FUPGMA151	164	20	59	1	10	3	1	Asia	Taiwan, China		CC56	2011	Clinical	R	Chen, et al. 2019
1243	XM347	S22	164	20	59	1	10	3	1	Asia	Taiwan, China		CC56	1996	Clinical	S	Chen et al. 2009
1244	XM336	S21	164	20	59	1	10	3	1	Asia	Taiwan, China		CC56	1997	Clinical	S	Chen et al. 2009
1245	XM334	S74	164	20	59	1	10	3	1	Asia	Taiwan, China		CC56	1997	Clinical	S	Chen et al. 2009
1246	XM330	S81	164	20	59	1	10	3	1	Asia	Taiwan, China		CC56	1997	Clinical	S	Chen et al. 2009
1247	SRR20760336	MB21022330	164	20	59	1	10	3	1	Oceania	Australia		CC56	2021	Clinical	SDD	Keighley et al. 2022
1248	XM328	S41	164	20	59	1	10	3	1	Asia	Taiwan, China		CC56	1997	Clinical	S	Chen et al. 2009
1249	XM027	09TZ029	164	20	59	1	10	3	1	Asia	China		CC56	2009	Clinical	SDD	Fan et al. 2014
1250	XM185	CTR-55	1002	3	22	1	3	27	65	Asia	China		CC72	2019	Clinical	S	Wang et al. 2020
1251	F3474	15TJ690	489	3	22	1	3	27	1	Asia	China		CC72	2015	Clinical	S	This study
1252	XM209	CTR-79	489	3	22	1	3	27	1	Asia	China		CC72	2019	Clinical	S	Wang et al. 2020
1253	F3376	15FJ464	10012	9	145	1	3	121	3	Asia	China		CC70	2015	Clinical	S	This study
1254	F3352	16DL078	10012	9	145	1	3	121	3	Asia	China		CC70	2016	Clinical	S	This study
1255	XM1666	CTS32	894	9	34	1	3	121	3	Asia	Thailand		CC70	2016	Clinical	S	MLST database
1256	XM234	32	894	9	34	1	3	121	3	Asia	Thailand		CC70	2015-2017	Clinical	S	Tulyaprawat et al. 2020
1257	XM946	YM060812	193	1	17	25	3	71	1	Asia	Taiwan, China		CC324	2006	Clinical	S	MLST database
1258	XM1674	CTS42	902	46	17	1	3	62	59	Asia	Thailand		CC225	2017	Clinical	SDD	MLST database
1259	XM237	42	902	46	17	1	3	62	59	Asia	Thailand		CC225	2015-2017	Clinical	SDD	Tulyaprawat et al. 2020
1260	SRR20760409	19-008-0064	10196	1	1040	3	3	101	22	Oceania	Australia		CC107	2003	Clinical	S	Keighley et al. 2022
1261	F3974	15NX171	10083	1	17	12	3	104	3	Asia	China		CC55	2015	Clinical	S	This study
1262	XM1466	YFA122254	598	9	128	3	3	27	3	Asia	Taiwan, China		CC68	2012	Unknown	SDD	MLST database
1263	XM1526	CT28	783	9	153	3	3	27	3	Asia	Taiwan, China		CC68	2012	Clinical	R	MLST database
1264	XM339	S99	173	21	19	3	3	64	7	Asia	Taiwan, China		CC77	1996	Clinical	S	Chen et al. 2009
1265	XM341	S82	165	21	60	3	3	64	7	Asia	Taiwan, China		CC77	1996	Clinical	S	Chen et al. 2009
1266	XM482	FUPGMA009	165	21	60	3	3	64	7	Asia	Taiwan, China		CC77	2012	Clinical	S	Chen, et al. 2019
1267	XM340	S18	165	21	60	3	3	64	7	Asia	Taiwan, China		CC77	1996	Clinical	S	Chen et al. 2009
1268	XM1671	CTS29	899	1	22	1	3	1	3	Asia	Thailand		CC11	2016	Clinical	R	MLST database
1269	XM233	29	899	1	22	1	3	1	3	Asia	Thailand		CC11	2015-2017	Clinical	R	Tulyaprawat et al. 2020
1270	F3942	14AH065	10081	1	7	1	3	1	3	Asia	China		CC11	2014	Clinical	S	This study
1271	F4066	15GH553	385	1	7	12	3	104	3	Asia	China		CC55	2015	Clinical	SDD	This study
1272	XM003	09H1016	322	1	7	12	50	9	3	Asia	China		CC28	2009	Clinical	R	Fan et al. 2014
1273	XM004	09H1019	322	1	7	12	50	9	3	Asia	China		CC28	2009	Clinical	R	Fan et al. 2014
1274	XM002	09H1015	322	1	7	12	50	9	3	Asia	China		CC28	2009	Clinical	R	Fan et al. 2014
1275	XM1519	CT148	776	1	7	12	36	54	3	Asia	Taiwan, China		CC28	2013	Clinical	R	MLST database
1276	XM1441	YFA120526	573	1	7	12	50	57	3	Asia	Taiwan, China		CC28	2012	Unknown	SDD	MLST database
1277	F9485	09H1015	10074	1	7	12	50	54	3	Asia	China		CC28	2009	Clinical	R	This study
1278	F9486	09H1016	10074	1	7	12	50	54	3	Asia	China		CC28	2009	Clinical	R	This study
1279	F3888	15F1086	10074	1	7	12	50	54	3	Asia	China		CC28	2015	Clinical	R	This study
1280	XM617	FUPGMA144	836	1	22	3	4	1	3	Asia	Taiwan, China		CC277	2017	Clinical	S	Chen, et al. 2019
1281	F3784	16TJ755	10063	9	22	3	10	76	3	Asia	China		CC146	2016	Clinical	R	This study
1282	XM1910	IFM55553	1216	1	22	3	10	61	3	Asia	Japan		CC11	2007	Animal	S	MLST database
1283	XM005	09H1021	323	1	90	3	50	24	3	Asia	China		CC40	2009	Clinical	R	Fan et al. 2014
1284	F3610	14SJ120	10047	1	164	3	50	1010	3	Asia	China		CC134	2014	Clinical	S	This study
1285	XM942	YM060383	189	9	45	3	36	24	1	Asia	Taiwan, China		CC321	2006	Clinical	S	MLST database
1286	XM006	09H1023	324	9	90	3	50	12	3	Asia	China		CC40	2009	Clinical	R	Fan et al. 2014
1287	XM449	Ct04R	329	9	90	3	50	24	3	Asia	China		CC40	2013	Clinical	R	Jin et al. 2018
1288	F3162	15H1435	329	9	90	3	50	24	3	Asia	China		CC40	2015	Clinical	R	This study
1289	F9489	10H1092	329	9	90	3	50	24	3	Asia	China		CC40	2010	Clinical	R	This study
1290	F3520	14DL017	329	9	90	3	50	24	3	Asia	China		CC40	2014	Clinical	R	This study
1291	F3824	15Z2136	329	9	90	3	50	24	3	Asia	China		CC40	2015	Clinical	S	This study
1292	F9496	12H1241	329	9	90	3	50	24	3	Asia	China		CC40	2012	Clinical	R	This study
1293	XM014	10H1092	329	9	90	3	50	24	3	Asia	China		CC40	2010	Clinical	R	Fan et al. 2014
1294	F3498	15FJ435	10017	1	22	1	3	54	3	Asia	China		CC11	2015	Clinical	S	This study
1295	F3384	16GY012	10017	1	22	1	3	54	3	Asia	China		CC11	2016	Clinical	S	This study
1296	XM663	J930581	3	1	3	1	3	2	3	Europe	Belgium		CC279	1993	Animal	S	MLST database
1297	XM641	J930582/3	3	1	3	1	3	2	3	Europe	Belgium		CC279	1993	Animal	S	MLST database
1298	XM1915	IFM57360	1220	1	17	12	46	211	3	Asia	Japan		CC236	2005	Unknown	S	MLST database
1299	XM236	49	895	9	76	22	80	9	47	Asia	Thailand		CC71	2015-2017	Clinical	R	Tulyaprawat et al. 2020
1300	XM1667	CTS11	895	9	76	22	80	9	47	Asia	Thailand		CC71	2016	Clinical	R	MLST database
1301	XM235	11	895	9	76	22	80	9	47	Asia	Thailand		CC71	2015-2017	Clinical	R	Tulyaprawat et al. 2020
1302	XM148	CTR-18	615	9	76	12	80	9	47	Asia	China		CC71	2019	Clinical	R	Wang et al. 2020
1303	XM450	Ct05R	615	9	76	12	80	9	47	Asia	China		CC71	2015	Clinical	R	Jin et al. 2018
1304	XM150	CTR-20	615	9	76	12	80	9	47	Asia	China		CC71	2019	Clinical	R	Wang et al. 2020
1305	F3330	14HX771	615	9	76	12	80	9	47	Asia	China		CC71	2014	Clinical	R	This study
1306	F3428	15TJ708	615	9	76	12	80	9	47	Asia	China		CC71	2015	Clinical	R	This study
1307	F9521	12HX526	615	9	76	12	80	9	47	Asia	China		CC71	2012	Clinical	R	This study
1308	XM136	CTR-6	615	9	76	12	80	9	47	Asia	China		CC71	2019	Clinical	R	Wang et al. 2020
1309	F3992	15HZ032	10085	1	90	3	3	9	9	Asia	China		CC159	2015	Clinical	S	This study
1310	SRR12823722	ct07	10131	1	145	3	3	2	1	Europe	Ireland		CC39	Unknown	Clinical	NR	O’Brien et al. 2020
1311	XM1601	CT271	856	1	165	1	3	2	9	Asia	Taiwan, China		CC214	2012	Clinical	R	MLST database
1312	XM698	b30431/5/04	32	1	2	3	3	2	1	Europe	UK		CC39	2004	Unknown	S	MLST database
1313	XM682	A700639	32	1	2	3	3	2	1	Europe	UK		CC39	1999	Clinical	S	MLST database
1314	SRR12823733	ct06	10138	1	1027	3	3	2	1	Europe	Ireland		CC39	Unknown	Clinical	R	O’Brien et al. 2020
1315	XM1259	622/K3	535	1	7	3	3	92	1	Asia	Singapore		CC29	2015	Clinical	R	MLST database
1316	XM439	SGP011_XM	535	1	7	3	3	92	1	Asia	Singapore		CC29	2012	Clinical	R	Chew et al. 2017
1317	XM1435	10285	606	26	7	3	3	92	1	Asia	China		CC29	2016	Clinical	SDD	MLST database
1318	XM1438	10471	606	26	7	3	3	92	1	Asia	China		CC29	2016	Clinical	SDD	MLST database
1319	XM1427	10307	606	26	7	3	3	92	1	Asia	China		CC29	2016	Clinical	R	MLST database
1320	XM1432	10215	610	1	7	3	3	92	42	Asia	China		CC29	2016	Clinical	S	MLST database
1321	XM1433	12127	609	26	7	3	3	92	42	Asia	China		CC29	2016	Clinical	R	MLST database
1322	XM1437	10787-1	609	26	7	3	3	92	42	Asia	China		CC29	2016	Clinical	R	MLST database
1323	XM1431	10787-2	609	26	7	3	3	92	42	Asia	China		CC29	2016	Clinical	R	MLST database
1324	F3706	11S1004	335	9	7	3	3	9	1	Asia	China	4	CC13	2011	Clinical	R	This study
1325	XM021	10HX044	335	9	7	3	3	9	1	Asia	China	4	CC13	2010	Clinical	SDD	Fan et al. 2014
1326	F3500	15FJ465	10033	9	7	3	3	1006	1	Asia	China	4	CC13	2015	Clinical	R	This study
1327	XM1596	CT152	851	45	7	3	3	54	1	Asia	Taiwan, China	4	CC13	2014	Clinical	R	MLST database
1328	XM623	FUPGMA150	752	9	151	3	3	54	1	Asia	Taiwan, China	4	CC13	2014	Clinical	R	Chen, et al. 2019
1329	XM104	RC876	508	9	7	3	3	54	1	Asia	China	4	CC13	2014	Clinical	R	Wang et al. 2016
1330	F3912	15CQ235	508	9	7	3	3	54	1	Asia	China	4	CC13	2015	Clinical	R	This study
1331	F7113	13PU614	508	9	7	3	3	54	1	Asia	China	4	CC13	2013	Clinical	R	This study
1332	F3742	16ZD427	508	9	7	3	3	54	1	Asia	China	4	CC13	2016	Clinical	R	This study
1333	XM622	FUPGMA149	508	9	7	3	3	54	1	Asia	Taiwan, China	4	CC13	2017	Clinical	R	Chen, et al. 2019
1334	XM621	FUPGMA148	508	9	7	3	3	54	1	Asia	Taiwan, China	4	CC13	2015	Clinical	R	Chen, et al. 2019
1335	SRR20760346	19-008-0055	508	9	7	3	3	54	1	Oceania	Australia	4	CC13	2016	Clinical	R	Keighley et al. 2022
1336	F9507	10HX043	508	9	7	3	3	54	1	Asia	China	4	CC13	2010	Clinical	R	This study
1337	XM620	FUPGMA147	508	9	7	3	3	54	1	Asia	Taiwan, China	4	CC13	2014	Clinical	R	Chen, et al. 2019
1338	F3348	14SJ118	508	9	7	3	3	54	1	Asia	China	4	CC13	2014	Clinical	R	This study
1339	F7114	13PU618	508	9	7	3	3	54	1	Asia	China	4	CC13	2013	Clinical	R	This study
1340	XM129	RC1156	508	9	7	3	3	54	1	Asia	China	4	CC13	2015	Clinical	R	Wang et al. 2016
1341	F9482	12BD291	508	9	7	3	3	54	1	Asia	China	4	CC13	2012	Clinical	R	This study
1342	XM457	Ct12R	508	9	7	3	3	54	1	Asia	China	4	CC13	2015	Clinical	R	Jin et al. 2018
1343	XM456	Ct11R	508	9	7	3	3	54	1	Asia	China	4	CC13	2015	Clinical	R	Jin et al. 2018
1344	F3924	16PU1084	508	9	7	3	3	54	1	Asia	China	4	CC13	2016	Clinical	SDD	This study
1345	XM087	RC498	508	9	7	3	3	54	1	Asia	China	4	CC13	2013	Clinical	R	Wang et al. 2016
1346	XM232	15	892	9	7	3	3	1	1	Asia	Thailand	4	CC13	2015-2017	Clinical	R	Tulyaprawat et al. 2020
1347	XM1664	CTS13	892	9	7	3	3	1	1	Asia	Thailand	4	CC13	2015	Clinical	R	MLST database
1348	XM231	13	892	9	7	3	3	1	1	Asia	Thailand	4	CC13	2015-2017	Clinical	R	Tulyaprawat et al. 2020
1349	XM020	10HX043	334	9	7	3	3	1	9	Asia	China	4	CC13	2010	Clinical	SDD	Fan et al. 2014
1350	F3980	15DP066	1000	48	7	3	3	4	9	Asia	China	4	CC158	2015	Clinical	S	This study
1351	XM202	CTR-72	1000	48	7	3	3	4	9	Asia	China	4	CC158	2019	Clinical	S	Wang et al. 2020
1352	SRR20760373	19-008-0028	10182	5	1013	3	3	118	2	Oceania	Australia	4	CC43	2016	Clinical	S	Keighley et al. 2022
1353	XM1475	YM141031	667	5	89	3	3	118	2	Asia	Taiwan, China	4	CC43	2014	Clinical	S	MLST database
1354	XM240	8	897	10	89	3	3	118	2	Asia	Thailand	4	CC43	2015-2017	Clinical	R	Tulyaprawat et al. 2020
1355	XM1669	CTS8	897	10	89	3	3	118	2	Asia	Thailand	4	CC43	2016	Clinical	R	MLST database
1356	XM239	40	897	10	89	3	3	118	2	Asia	Thailand	4	CC43	2015-2017	Clinical	S	Tulyaprawat et al. 2020
1357	XM1458	YM140663	590	9	7	12	46	3	9	Asia	Taiwan, China	4	CC204	2014	Clinical	R	MLST database
1358	SRR20760408	19-008-0016	10195	26	7	12	46	3	22	Asia	Singapore	4	CC1	Unknown	Clinical	R	Keighley et al. 2022
1359	XM1266	629/K4	541	26	7	22	52	50	2	Asia	Singapore	4	CC9	2015	Clinical	R	MLST database
1360	XM429	SGP001_XM	541	26	7	22	52	50	2	Asia	Singapore	4	CC9	2012	Clinical	R	Chew et al. 2017
1361	XM1426	9238	605	26	7	22	52	85	2	Asia	China	4	CC9	2016	Clinical	SDD	MLST database
1362	XM1429	12070	608	26	7	12	52	92	2	Asia	China	4	CC9	2016	Clinical	R	MLST database
1363	XM1269	632/K3144	544	26	7	22	52	92	2	Asia	Singapore	4	CC9	2015	Clinical	R	MLST database
1364	XM438	SGP010_XM	544	26	7	22	52	92	2	Asia	Singapore	4	CC9	2012	Clinical	R	Chew et al. 2017
1365	XM1270	633/K3052	545	1	13	22	52	92	2	Asia	Singapore	4	CC9	2015	Clinical	S	MLST database
1366	XM1263	626/K5	538	1	7	22	52	92	2	Asia	Singapore	4	CC9	2015	Clinical	R	MLST database
1367	XM432	SGP004_XM	538	1	7	22	52	92	2	Asia	Singapore	4	CC9	2012	Clinical	R	Chew et al. 2017
1368	XM1265	628/K1	540	26	7	22	52	13	7	Asia	Singapore	4	CC9	2015	Clinical	R	MLST database
1369	XM434	SGP006_XM	540	26	7	22	52	13	7	Asia	Singapore	4	CC9	2012	Clinical	R	Chew et al. 2017
1370	XM1267	630/K2125	542	26	7	22	52	92	7	Asia	Singapore	4	CC9	2015	Clinical	R	MLST database
1371	XM435	SGP007_XM	542	26	7	22	52	92	7	Asia	Singapore	4	CC9	2012	Clinical	R	Chew et al. 2017
1372	XM1258	K2	499	1	7	22	52	92	7	Asia	Singapore	4	CC9	2015	Clinical	R	MLST database
1373	XM1261	624/K20	499	1	7	22	52	92	7	Asia	Singapore	4	CC9	2015	Clinical	R	MLST database
1374	XM430	SGP002_XM	499	1	7	22	52	92	7	Asia	Singapore	4	CC9	2012	Clinical	R	Chew et al. 2017
1375	XM1268	631/K21	543	26	7	22	52	50	7	Asia	Singapore	4	CC9	2015	Clinical	R	MLST database
1376	XM437	SGP009_XM	543	26	7	22	52	50	7	Asia	Singapore	4	CC9	2012	Clinical	R	Chew et al. 2017
1377	XM1264	627/K12	539	1	7	22	52	13	7	Asia	Singapore	4	CC9	2015	Clinical	R	MLST database
1378	XM433	SGP005_XM	539	1	7	22	52	13	7	Asia	Singapore	4	CC9	2012	Clinical	R	Chew et al. 2017
1379	XM1260	623/K19	536	1	7	3	52	50	7	Asia	Singapore	4	CC9	2015	Clinical	R	MLST database
1380	XM436	SGP008_XM	536	1	7	3	52	50	7	Asia	Singapore	4	CC9	2012	Clinical	R	Chew et al. 2017
1381	XM1262	625/K729	537	1	7	22	52	50	7	Asia	Singapore	4	CC9	2015	Clinical	R	MLST database
1382	XM431	SGP003_XM	537	1	7	22	52	50	7	Asia	Singapore	4	CC9	2012	Clinical	R	Chew et al. 2017
1383	XM1461	YM140586	593	9	7	12	46	41	22	Asia	Taiwan, China	4	CC1	2014	Clinical	R	MLST database
1384	XM1464	YFA121135	596	9	7	43	46	48	22	Asia	Taiwan, China	4	CC1	2012	Unknown	SDD	MLST database
1385	XM1460	YFA123445	592	9	7	12	46	34	22	Asia	Taiwan, China	4	CC1	2012	Unknown	R	MLST database
1386	F4158	16ZD433	600	26	7	12	46	48	22	Asia	China	4	CC1	2016	Clinical	R	This study
1387	XM1468	YM140789	600	26	7	12	46	48	22	Asia	Taiwan, China	4	CC1	2014	Clinical	SDD	MLST database
1388	XM1651	YFA180849	879	9	7	3	46	119	22	Asia	Taiwan, China	4	CC1	Unknown	Unknown	R	MLST database
1389	XM578	FUPGMA105	753	9	7	3	46	48	22	Asia	Taiwan, China	4	CC1	2012	Clinical	R	Chen, et al. 2019
1390	XM1467	YM140982	924	9	129	12	46	48	22	Asia	Taiwan, China	4	CC1	2014	Clinical	SDD	MLST database
1391	F9522	13HX596	595	9	7	22	46	48	22	Asia	China	4	CC1	2013	Clinical	R	This study
1392	XM1463	YM140907	595	9	7	22	46	48	22	Asia	Taiwan, China	4	CC1	2014	Clinical	SDD	MLST database
1393	XM570	FUPGMA097	225	9	7	12	46	48	22	Asia	Taiwan, China	4	CC1	2013	Clinical	R	Chen, et al. 2019
1394	XM446	Ct01R	225	9	7	12	46	48	22	Asia	China	4	CC1	2015	Clinical	R	Jin et al. 2018
1395	F4044	15DL066	225	9	7	12	46	48	22	Asia	China	4	CC1	2015	Clinical	R	This study
1396	XM577	FUPGMA104	225	9	7	12	46	48	22	Asia	Taiwan, China	4	CC1	2016	Clinical	R	Chen, et al. 2019
1397	F4020	15PU1042	225	9	7	12	46	48	22	Asia	China	4	CC1	2015	Clinical	R	This study
1398	SRR20760397	19-008-0017	225	9	7	12	46	48	22	Asia	Singapore	4	CC1	Unknown	Clinical	R	Keighley et al. 2022
1399	XM229	51	225	9	7	12	46	48	22	Asia	Thailand	4	CC1	2015-2017	Clinical	R	Tulyaprawat et al. 2020
1400	XM573	FUPGMA100	225	9	7	12	46	48	22	Asia	Taiwan, China	4	CC1	2015	Clinical	R	Chen, et al. 2019
1401	XM228	5	225	9	7	12	46	48	22	Asia	Thailand	4	CC1	2015-2017	Clinical	R	Tulyaprawat et al. 2020
1402	F3532	15JS396	225	9	7	12	46	48	22	Asia	China	4	CC1	2015	Clinical	R	This study
1403	XM468	F85	225	9	7	12	46	48	22	Asia	Taiwan, China	4	CC1	2009	Plant	SDD	Lo et al. 2017
1404	XM226	12	225	9	7	12	46	48	22	Asia	Thailand	4	CC1	2015-2017	Clinical	R	Tulyaprawat et al. 2020
1405	XM452	Ct07R	225	9	7	12	46	48	22	Asia	China	4	CC1	2014	Clinical	R	Jin et al. 2018
1406	F3714	14G1221	225	9	7	12	46	48	22	Asia	China	4	CC1	2014	Clinical	R	This study
1407	F3654	14J3067	225	9	7	12	46	48	22	Asia	China	4	CC1	2014	Clinical	R	This study
1408	SRR20760377	19-5326-037-0003	225	9	7	12	46	48	22	Oceania	Australia	4	CC1	2014	Clinical	R	Keighley et al. 2022
1409	XM576	FUPGMA103	225	9	7	12	46	48	22	Asia	Taiwan, China	4	CC1	2016	Clinical	R	Chen, et al. 2019
1410	F4116	15PU1021	225	9	7	12	46	48	22	Asia	China	4	CC1	2015	Clinical	R	This study
1411	XM574	FUPGMA101	225	9	7	12	46	48	22	Asia	Taiwan, China	4	CC1	2016	Clinical	R	Chen, et al. 2019
1412	F3390	16FJ473	225	9	7	12	46	48	22	Asia	China	4	CC1	2016	Clinical	R	This study
1413	F3932	16PU1131	225	9	7	12	46	48	22	Asia	China	4	CC1	2016	Clinical	R	This study
1414	F4076	16CH122	225	9	7	12	46	48	22	Asia	China	4	CC1	2016	Clinical	R	This study
1415	XM569	FUPGMA096	225	9	7	12	46	48	22	Asia	Taiwan, China	4	CC1	2012	Clinical	R	Chen, et al. 2019
1416	F3804	14DZ015	225	9	7	12	46	48	22	Asia	China	4	CC1	2014	Clinical	R	This study
1417	XM571	FUPGMA098	225	9	7	12	46	48	22	Asia	Taiwan, China	4	CC1	2014	Clinical	R	Chen, et al. 2019
1418	F9474	10BD113	225	9	7	12	46	48	22	Asia	China	4	CC1	2010	Clinical	R	This study
1419	XM454	Ct09R	225	9	7	12	46	48	22	Asia	China	4	CC1	2015	Clinical	R	Jin et al. 2018
1420	XM227	4	225	9	7	12	46	48	22	Asia	Thailand	4	CC1	2015-2017	Clinical	R	Tulyaprawat et al. 2020
1421	F3858	16DL099	225	9	7	12	46	48	22	Asia	China	4	CC1	2016	Clinical	R	This study
1422	XM453	Ct08R	225	9	7	12	46	48	22	Asia	China	4	CC1	2015	Clinical	R	Jin et al. 2018
1423	F3862	16DL089	225	9	7	12	46	48	22	Asia	China	4	CC1	2016	Clinical	R	This study
1424	F3540	15JS405	225	9	7	12	46	48	22	Asia	China	4	CC1	2015	Clinical	R	This study
1425	F4156	15ZD406	225	9	7	12	46	48	22	Asia	China	4	CC1	2015	Clinical	R	This study
1426	F3534	15JS403	225	9	7	12	46	48	22	Asia	China	4	CC1	2015	Clinical	R	This study
1427	F3528	15JS395	225	9	7	12	46	48	22	Asia	China	4	CC1	2015	Clinical	R	This study
1428	F4112	15PU1019	225	9	7	12	46	48	22	Asia	China	4	CC1	2015	Clinical	R	This study
1429	F3374	14HX753	225	9	7	12	46	48	22	Asia	China	4	CC1	2014	Clinical	R	This study
1430	F3958	15JS373	225	9	7	12	46	48	22	Asia	China	4	CC1	2015	Clinical	R	This study
1431	SRR20760369	19-008-0007	225	9	7	12	46	48	22	Asia	Singapore	4	CC1	Unknown	Clinical	R	Keighley et al. 2022
1432	XM575	FUPGMA102	225	9	7	12	46	48	22	Asia	Taiwan, China	4	CC1	2016	Clinical	R	Chen, et al. 2019
1433	XM572	FUPGMA099	225	9	7	12	46	48	22	Asia	Taiwan, China	4	CC1	2015	Clinical	R	Chen, et al. 2019
1434	XM230	52	225	9	7	12	46	48	22	Asia	Thailand	4	CC1	2015-2017	Clinical	R	Tulyaprawat et al. 2020
1435	F3750	15A1040	225	9	7	12	46	48	22	Asia	China	4	CC1	2015	Clinical	R	This study
1436	XM173	CTR-43	225	9	7	12	46	48	22	Asia	China	4	CC1	2019	Clinical	R	Wang et al. 2020
1437	XM176	CTR-46	225	9	7	12	46	48	22	Asia	China	4	CC1	2019	Clinical	R	Wang et al. 2020
1438	XM1593	CT105	849	1	7	12	46	48	22	Asia	Taiwan, China	4	CC1	2013	Clinical	R	MLST database
1439	F3826	16SS021	10068	9	7	12	46	119	48	Asia	China	4	CC1	2016	Clinical	R	This study
1440	XM1600	CT261	855	9	7	12	46	48	48	Asia	Taiwan, China	4	CC1	2012	Clinical	R	MLST database
1441	XM052	RC165	376	9	7	12	52	48	22	Asia	China	4	CC1	2012	Clinical	R	Wang et al. 2016
1442	XM580	FUPGMA107	376	9	7	12	52	48	22	Asia	Taiwan, China	4	CC1	2012	Clinical	R	Chen, et al. 2019
1443	XM055	RC193	376	9	7	12	52	48	22	Asia	China	4	CC1	2012	Clinical	R	Wang et al. 2016
1444	XM061	RC289	376	9	7	12	52	48	22	Asia	China	4	CC1	2012	Clinical	R	Wang et al. 2016
1445	XM585	FUPGMA112	376	9	7	12	52	48	22	Asia	Taiwan, China	4	CC1	2013	Clinical	R	Chen, et al. 2019
1446	XM579	FUPGMA106	376	9	7	12	52	48	22	Asia	Taiwan, China	4	CC1	2012	Clinical	R	Chen, et al. 2019
1447	XM093	RC527	376	9	7	12	52	48	22	Asia	China	4	CC1	2014	Clinical	R	Wang et al. 2016
1448	XM584	FUPGMA111	376	9	7	12	52	48	22	Asia	Taiwan, China	4	CC1	2017	Clinical	R	Chen, et al. 2019
1449	XM064	RC366	376	9	7	12	52	48	22	Asia	China	4	CC1	2013	Clinical	R	Wang et al. 2016
1450	XM582	FUPGMA109	376	9	7	12	52	48	22	Asia	Taiwan, China	4	CC1	2015	Clinical	R	Chen, et al. 2019
1451	XM180	CTR-50	376	9	7	12	52	48	22	Asia	China	4	CC1	2019	Clinical	R	Wang et al. 2020
1452	XM091	RC519	376	9	7	12	52	48	22	Asia	China	4	CC1	2014	Clinical	R	Wang et al. 2016
1453	XM581	FUPGMA108	376	9	7	12	52	48	22	Asia	Taiwan, China	4	CC1	2013	Clinical	R	Chen, et al. 2019
1454	XM583	FUPGMA110	376	9	7	12	52	48	22	Asia	Taiwan, China	4	CC1	2017	Clinical	R	Chen, et al. 2019
1455	XM054	RC181	376	9	7	12	52	48	22	Asia	China	4	CC1	2012	Clinical	R	Wang et al. 2016
1456	XM049	RC51	376	9	7	12	52	48	22	Asia	China	4	CC1	2012	Clinical	R	Wang et al. 2016
1457	XM1916	G22	1221	9	7	22	52	34	22	Asia	China	4	CC1	2019	Clinical	R	MLST database
1458	XM604	FUPGMA131	758	1	7	22	52	48	22	Asia	Taiwan, China	4	CC276	2015	Clinical	R	Chen, et al. 2019
1459	XM1917	G23	1222	26	7	12	52	48	1	Asia	China	4	CC1	2019	Clinical	R	MLST database
1460	XM1921	527	1226	26	7	12	52	48	22	Asia	China	4	CC1	2019	Clinical	R	MLST database
1461	XM605	FUPGMA132	838	1	7	12	52	119	22	Asia	Taiwan, China	4	CC1	2017	Clinical	R	Chen, et al. 2019
1462	XM1918	Y1	1223	9	7	22	52	119	22	Asia	China	4	CC1	2019	Clinical	R	MLST database
1463	XM080	RC459	507	9	7	12	52	119	22	Asia	China	4	CC1	2013	Clinical	R	Wang et al. 2016
1464	XM593	FUPGMA120	507	9	7	12	52	119	22	Asia	Taiwan, China	4	CC1	2017	Clinical	R	Chen, et al. 2019
1465	XM088	RC503	507	9	7	12	52	119	22	Asia	China	4	CC1	2013	Clinical	R	Wang et al. 2016
1466	XM098	RC797	507	9	7	12	52	119	22	Asia	China	4	CC1	2014	Clinical	R	Wang et al. 2016
1467	XM125	RC1133	507	9	7	12	52	119	22	Asia	China	4	CC1	2015	Clinical	R	Wang et al. 2016
1468	XM595	FUPGMA122	507	9	7	12	52	119	22	Asia	Taiwan, China	4	CC1	2017	Clinical	R	Chen, et al. 2019
1469	XM588	FUPGMA115	507	9	7	12	52	119	22	Asia	Taiwan, China	4	CC1	2015	Clinical	R	Chen, et al. 2019
1470	XM086	RC494	507	9	7	12	52	119	22	Asia	China	4	CC1	2013	Clinical	R	Wang et al. 2016
1471	XM589	FUPGMA116	507	9	7	12	52	119	22	Asia	Taiwan, China	4	CC1	2015	Clinical	R	Chen, et al. 2019
1472	XM109	RC959	507	9	7	12	52	119	22	Asia	China	4	CC1	2014	Clinical	R	Wang et al. 2016
1473	XM590	FUPGMA117	507	9	7	12	52	119	22	Asia	Taiwan, China	4	CC1	2017	Clinical	R	Chen, et al. 2019
1474	XM084	RC471	507	9	7	12	52	119	22	Asia	China	4	CC1	2013	Clinical	R	Wang et al. 2016
1475	XM586	FUPGMA113	507	9	7	12	52	119	22	Asia	Taiwan, China	4	CC1	2013	Clinical	R	Chen, et al. 2019
1476	XM081	RC465	507	9	7	12	52	119	22	Asia	China	4	CC1	2013	Clinical	R	Wang et al. 2016
1477	XM122	RC1066	507	9	7	12	52	119	22	Asia	China	4	CC1	2014	Clinical	R	Wang et al. 2016
1478	XM112	RC990	507	9	7	12	52	119	22	Asia	China	4	CC1	2014	Clinical	R	Wang et al. 2016
1479	XM127	RC1148	507	9	7	12	52	119	22	Asia	China	4	CC1	2015	Clinical	R	Wang et al. 2016
1480	XM121	RC1056	507	9	7	12	52	119	22	Asia	China	4	CC1	2014	Clinical	R	Wang et al. 2016
1481	XM594	FUPGMA121	507	9	7	12	52	119	22	Asia	Taiwan, China	4	CC1	2017	Clinical	R	Chen, et al. 2019
1482	XM591	FUPGMA118	507	9	7	12	52	119	22	Asia	Taiwan, China	4	CC1	2017	Clinical	R	Chen, et al. 2019
1483	XM587	FUPGMA114	507	9	7	12	52	119	22	Asia	Taiwan, China	4	CC1	2015	Clinical	R	Chen, et al. 2019
1484	XM592	FUPGMA119	507	9	7	12	52	119	22	Asia	Taiwan, China	4	CC1	2017	Clinical	R	Chen, et al. 2019
1485	XM075	RC433	507	9	7	12	52	119	22	Asia	China	4	CC1	2013	Clinical	R	Wang et al. 2016
1486	XM596	FUPGMA123	505	26	7	12	52	119	22	Asia	Taiwan, China	4	CC1	2017	Clinical	R	Chen, et al. 2019
1487	XM056	RC213	505	26	7	12	52	119	22	Asia	China	4	CC1	2012	Clinical	R	Wang et al. 2016
1488	XM224	31	754	26	7	12	46	119	22	Asia	Thailand	4	CC1	2015-2017	Clinical	R	Tulyaprawat et al. 2020
1489	F3964	15JS519	754	26	7	12	46	119	22	Asia	China	4	CC1	2015	Clinical	R	This study
1490	F3672	16GY018	754	26	7	12	46	119	22	Asia	China	4	CC1	2016	Clinical	R	This study
1491	XM225	9	754	26	7	12	46	119	22	Asia	Thailand	4	CC1	2015-2017	Clinical	R	Tulyaprawat et al. 2020
1492	XM603	FUPGMA130	754	26	7	12	46	119	22	Asia	Taiwan, China	4	CC1	2013	Clinical	R	Chen, et al. 2019
1493	F3622	14GX033	754	26	7	12	46	119	22	Asia	China	4	CC1	2014	Clinical	R	This study
1494	XM223	30	754	26	7	12	46	119	22	Asia	Thailand	4	CC1	2015-2017	Clinical	R	Tulyaprawat et al. 2020
1495	XM1891	YM181138	1141	26	192	12	127	119	22	Asia	Taiwan, China	4	CC229	2018	Clinical	R	MLST database
1496	F3514	15GX074	10036	9	7	12	80	119	22	Asia	China	4	CC1	2015	Clinical	R	This study
1497	XM1675	YFA121904	906	9	7	12	46	160	22	Asia	Taiwan, China	4	CC1	2012	Unknown	R	MLST database
1498	F9495	12H1222	10109	9	7	12	46	119	1	Asia	China	4	CC1	2012	Clinical	R	This study
1499	XM1462	YM140285	594	9	7	12	46	127	22	Asia	Taiwan, China	4	CC1	2014	Clinical	R	MLST database
1500	XM131	CTR-1	506	9	7	12	46	119	22	Asia	China	4	CC1	2018	Clinical	R	Wang et al. 2020
1501	SRR20760416	19-008-0006	10200	1	7	22	46	119	22	Asia	Singapore	4	CC1	Unknown	Clinical	R	Keighley et al. 2022
1502	F3828	15LR267	10066	9	7	22	3	119	22	Asia	China	4	CC1	2015	Clinical	R	This study
1503	F3876	15LR264	10066	9	7	22	3	119	22	Asia	China	4	CC1	2015	Clinical	R	This study
1504	F3996	15LR263	10066	9	7	22	3	119	22	Asia	China	4	CC1	2015	Clinical	R	This study
1505	F4026	14LR197	10066	9	7	22	3	119	22	Asia	China	4	CC1	2014	Clinical	R	This study
1506	F3820	15Z2137	10066	9	7	22	3	119	22	Asia	China	4	CC1	2015	Clinical	SDD	This study
1507	XM191	CTR-61	546	9	7	22	46	119	22	Asia	China	4	CC1	2019	Clinical	R	Wang et al. 2020
1508	XM194	CTR-64	546	9	7	22	46	119	22	Asia	China	4	CC1	2019	Clinical	R	Wang et al. 2020
1509	XM208	CTR-78	546	9	7	22	46	119	22	Asia	China	4	CC1	2019	Clinical	R	Wang et al. 2020
1510	XM193	CTR-63	546	9	7	22	46	119	22	Asia	China	4	CC1	2019	Clinical	R	Wang et al. 2020
1511	F3756	15A1045	546	9	7	22	46	119	22	Asia	China	4	CC1	2015	Clinical	R	This study
1512	XM159	CTR-29	546	9	7	22	46	119	22	Asia	China	4	CC1	2019	Clinical	R	Wang et al. 2020
1513	XM163	CTR-33	506	9	7	12	46	119	22	Asia	China	4	CC1	2019	Clinical	R	Wang et al. 2020
1514	XM204	CTR-74	506	9	7	12	46	119	22	Asia	China	4	CC1	2019	Clinical	R	Wang et al. 2020
1515	XM199	CTR-69	506	9	7	12	46	119	22	Asia	China	4	CC1	2019	Clinical	R	Wang et al. 2020
1516	F3526	15FJ425	506	9	7	12	46	119	22	Asia	China	4	CC1	2015	Clinical	R	This study
1517	XM601	FUPGMA128	506	9	7	12	46	119	22	Asia	Taiwan, China	4	CC1	2015	Clinical	R	Chen, et al. 2019
1518	F3516	15GX071	506	9	7	12	46	119	22	Asia	China	4	CC1	2015	Clinical	R	This study
1519	F3946	15HZ053	506	9	7	12	46	119	22	Asia	China	4	CC1	2015	Clinical	R	This study
1520	F3782	15TJ680	506	9	7	12	46	119	22	Asia	China	4	CC1	2015	Clinical	R	This study
1521	F3728	16ZD439	506	9	7	12	46	119	22	Asia	China	4	CC1	2016	Clinical	R	This study
1522	F3372	14HX752	506	9	7	12	46	119	22	Asia	China	4	CC1	2014	Clinical	R	This study
1523	SRR20760358	19-008-0008	506	9	7	12	46	119	22	Asia	Singapore	4	CC1	Unknown	Clinical	R	Keighley et al. 2022
1524	F3578	16HX933	506	9	7	12	46	119	22	Asia	China	4	CC1	2016	Clinical	R	This study
1525	XM599	FUPGMA126	506	9	7	12	46	119	22	Asia	Taiwan, China	4	CC1	2015	Clinical	R	Chen, et al. 2019
1526	F3790	15SS015	506	9	7	12	46	119	22	Asia	China	4	CC1	2015	Clinical	R	This study
1527	XM221	33	506	9	7	12	46	119	22	Asia	Thailand	4	CC1	2015-2017	Clinical	R	Tulyaprawat et al. 2020
1528	XM455	Ct10R	506	9	7	12	46	119	22	Asia	China	4	CC1	2015	Clinical	R	Jin et al. 2018
1529	F9518	13HX445	506	9	7	12	46	119	22	Asia	China	4	CC1	2013	Clinical	R	This study
1530	F3582	16HX915	506	9	7	12	46	119	22	Asia	China	4	CC1	2016	Clinical	R	This study
1531	F3544	15JS414	506	9	7	12	46	119	22	Asia	China	4	CC1	2015	Clinical	R	This study
1532	XM1459	YM140066	506	9	7	12	46	119	22	Asia	Taiwan, China	4	CC1	2014	Clinical	R	MLST database
1533	F3328	15TJ743	506	9	7	12	46	119	22	Asia	China	4	CC1	2015	Clinical	R	This study
1534	F3584	16HX921	506	9	7	12	46	119	22	Asia	China	4	CC1	2016	Clinical	R	This study
1535	F3570	15PU983	506	9	7	12	46	119	22	Asia	China	4	CC1	2015	Clinical	R	This study
1536	XM598	FUPGMA125	506	9	7	12	46	119	22	Asia	Taiwan, China	4	CC1	2014	Clinical	R	Chen, et al. 2019
1537	XM133	CTR-3	506	9	7	12	46	119	22	Asia	China	4	CC1	2018	Clinical	R	Wang et al. 2020
1538	F3560	15JS379	506	9	7	12	46	119	22	Asia	China	4	CC1	2015	Clinical	R	This study
1539	F3512	15GX075	506	9	7	12	46	119	22	Asia	China	4	CC1	2015	Clinical	R	This study
1540	F3358	16HB069	506	9	7	12	46	119	22	Asia	China	4	CC1	2016	Clinical	R	This study
1541	F3504	15FJ463	506	9	7	12	46	119	22	Asia	China	4	CC1	2015	Clinical	R	This study
1542	F3592	15GX101	506	9	7	12	46	119	22	Asia	China	4	CC1	2015	Clinical	R	This study
1543	XM597	FUPGMA124	506	9	7	12	46	119	22	Asia	Taiwan, China	4	CC1	2014	Clinical	R	Chen, et al. 2019
1544	F3972	15NX150	506	9	7	12	46	119	22	Asia	China	4	CC1	2015	Clinical	SDD	This study
1545	F3334	15HB048	506	9	7	12	46	119	22	Asia	China	4	CC1	2015	Clinical	R	This study
1546	F4082	16H4226	506	9	7	12	46	119	22	Asia	China	4	CC1	2016	Clinical	R	This study
1547	F3870	15HX846	506	9	7	12	46	119	22	Asia	China	4	CC1	2015	Clinical	R	This study
1548	F3812	15K1048	506	9	7	12	46	119	22	Asia	China	4	CC1	2015	Clinical	R	This study
1549	F9478	13BD263	506	9	7	12	46	119	22	Asia	China	4	CC1	2013	Clinical	R	This study
1550	F3900	14XJ087	506	9	7	12	46	119	22	Asia	China	4	CC1	2014	Clinical	R	This study
1551	XM203	CTR-73	506	9	7	12	46	119	22	Asia	China	4	CC1	2019	Clinical	R	Wang et al. 2020
1552	F3794	14J3066	506	9	7	12	46	119	22	Asia	China	4	CC1	2014	Clinical	R	This study
1553	F3676	15HX790	506	9	7	12	46	119	22	Asia	China	4	CC1	2015	Clinical	R	This study
1554	XM222	18	506	9	7	12	46	119	22	Asia	Thailand	4	CC1	2015-2017	Clinical	R	Tulyaprawat et al. 2020
1555	F3866	15HX864	506	9	7	12	46	119	22	Asia	China	4	CC1	2015	Clinical	R	This study
1556	XM218	39	506	9	7	12	46	119	22	Asia	Thailand	4	CC1	2015-2017	Clinical	R	Tulyaprawat et al. 2020
1557	F3580	16HX939	506	9	7	12	46	119	22	Asia	China	4	CC1	2016	Clinical	R	This study
1558	XM600	FUPGMA127	506	9	7	12	46	119	22	Asia	Taiwan, China	4	CC1	2015	Clinical	R	Chen, et al. 2019
1559	F3548	15JD093	506	9	7	12	46	119	22	Asia	China	4	CC1	2015	Clinical	R	This study
1560	F4150	14Z2101	506	9	7	12	46	119	22	Asia	China	4	CC1	2014	Clinical	R	This study
1561	F3984	15HZ046	506	9	7	12	46	119	22	Asia	China	4	CC1	2015	Clinical	R	This study
1562	F3904	14XJ089	506	9	7	12	46	119	22	Asia	China	4	CC1	2014	Clinical	R	This study
1563	F3902	14XJ084	506	9	7	12	46	119	22	Asia	China	4	CC1	2014	Clinical	R	This study
1564	F3394	16GH596	506	9	7	12	46	119	22	Asia	China	4	CC1	2016	Clinical	R	This study
1565	F3600	14TJ530	506	9	7	12	46	119	22	Asia	China	4	CC1	2014	Clinical	R	This study
1566	XM220	34	506	9	7	12	46	119	22	Asia	Thailand	4	CC1	2015-2017	Clinical	R	Tulyaprawat et al. 2020
1567	F3344	14ZD326	506	9	7	12	46	119	22	Asia	China	4	CC1	2014	Clinical	R	This study
1568	XM219	7	506	9	7	12	46	119	22	Asia	Thailand	4	CC1	2015-2017	Clinical	R	Tulyaprawat et al. 2020
1569	XM602	FUPGMA129	506	9	7	12	46	119	22	Asia	Taiwan, China	4	CC1	2015	Clinical	R	Chen, et al. 2019
1570	XM132	CTR-2	506	9	7	12	46	119	22	Asia	China	4	CC1	2018	Clinical	R	Wang et al. 2020
1571	XM073	RC427	506	9	7	12	46	119	22	Asia	China	4	CC1	2013	Clinical	R	Wang et al. 2016
Abbreviations: MLST, multilocus sequence typing; DST, diploid sequence type; CC, clonal complex; S, susceptible; SDD, susceptible dose-dependent; R, resistant.
References:
1. McTaggart LR, Cabrera A, Cronin K, Kus JV. Antifungal Susceptibility of Clinical Yeast Isolates from a Large Canadian Reference Laboratory and Application of Whole-Genome Sequence Analysis To Elucidate Mechanisms of Acquired Resistance. Antimicrob Agents Chemother 64, (2020).
2. Tulyaprawat O, Pharkjaksu S, Chongtrakool P, Ngamskulrungroj P. An Association of an eBURST Group With Triazole Resistance of Candida tropicalis Blood Isolates. Front Microbiol 11, 934 (2020).
3. Jagadeeshwari U, Sasikala C, Rai A, B. I, Ipsita S, C.V R. Characterization of metagenome-assembled genomes of two endo-archaea of Candida tropicalis. Front Microbiomes 1, 1020341 (2023).
4. Chen PY, et al. Clonality of Fluconazole-Nonsusceptible Candida tropicalis in Bloodstream Infections, Taiwan, 2011-2017. Emerg Infect Dis 25, 1660-1667 (2019).
5. Szarvas J, et al. Danish Whole-Genome-Sequenced Candida albicans and Candida glabrata Samples Fit into Globally Prevalent Clades. J Fungi (Basel) 7, (2021).
6. Spruijtenburg B, van Haren MHI, Chowdhary A, Meis JF, de Groot T. Development and Application of a Short Tandem Repeat Multiplex Typing Assay for Candida tropicalis. Microbiol Spectr 11, e0461822 (2023).
7. Ka Lip Chew JWSC, Roland Jureen, Raymond T.P. Lin, Jeanette W.P. Teo. ERG11 mutations are associated with high-level azole resistance in clinical Candida tropicalis isolates, a Singapore study. Mycoscience 58, 111-115 (2017).
8. Vincent BM, Lancaster AK, Scherz-Shouval R, Whitesell L, Lindquist S. Fitness trade-offs restrict the evolution of resistance to amphotericin B. PLoS Biol 11, e1001692 (2013).
9. Lo HJ, et al. Fruits as the vehicle of drug resistant pathogenic yeasts. J Infect 75, 254-262 (2017).
10. Mixao V, Gabaldon T. Genomic evidence for a hybrid origin of the yeast opportunistic pathogen Candida albicans. BMC Biol 18, 48 (2020).
11. Jin L, et al. MDR1 overexpression combined with ERG11 mutations induce high-level fluconazole resistance in Candida tropicalis clinical isolates. BMC Infect Dis 18, 162 (2018).
12. Chen KW, Chen YC, Lin YH, Chou HH, Li SY. The molecular epidemiology of serial Candida tropicalis isolates from ICU patients as revealed by multilocus sequence typing and pulsed-field gel electrophoresis. Infect Genet Evol 9, 912-920 (2009).
13. Fan X, et al. Multilocus sequence typing indicates diverse origins of invasive Candida tropicalis isolates in China. Chin Med J (Engl) 127, 4226-4234 (2014).
14. Chou HH, Lo HJ, Chen KW, Liao MH, Li SY. Multilocus sequence typing of Candida tropicalis shows clonal cluster enriched in isolates with resistance or trailing growth of fluconazole. Diagn Microbiol Infect Dis 58, 427-433 (2007).
15. Wang Y, Shi C, Liu JY, Li WJ, Zhao Y, Xiang MJ. Multilocus sequence typing of Candida tropicalis shows clonal cluster enrichment in azole-resistant isolates from patients in Shanghai, China. Infect Genet Evol 44, 418-424 (2016).
16. Magri MM, Gomes-Gouvea MS, de Freitas VL, Motta AL, Moretti ML, Shikanai-Yasuda MA. Multilocus sequence typing of Candida tropicalis shows the presence of different clonal clusters and fluconazole susceptibility profiles in sequential isolates from candidemia patients in Sao Paulo, Brazil. J Clin Microbiol 51, 268-277 (2013).
17. Scordino F, et al. Multilocus Sequence Typing Reveals a New Cluster of Closely Related Candida tropicalis Genotypes in Italian Patients With Neurological Disorders. Front Microbiol 9, 679 (2018).
18. Wang Q, Tang D, Tang K, Guo J, Huang Y, Li C. Multilocus Sequence Typing Reveals Clonality of Fluconazole-Nonsusceptible Candida tropicalis: A Study From Wuhan to the Global. Front Microbiol 11, 554249 (2020).
19. O'Brien CE, et al. Population genomics of the pathogenic yeast Candida tropicalis identifies hybrid isolates in environmental samples. PLoS Pathog 17, e1009138 (2021).
20. Oh SH, et al. Pursuing Advances in DNA Sequencing Technology to Solve a Complex Genomic Jigsaw Puzzle: The Agglutinin-Like Sequence (ALS) Genes of Candida tropicalis. Front Microbiol 11, 594531 (2020).
21. Keighley C, et al. Whole Genome Sequencing Shows Genetic Diversity, as Well as Clonal Complex and Gene Polymorphisms Associated with Fluconazole Non-Susceptible Isolates of Candida tropicalis. J Fungi (Basel) 8, (2022).
22. Public databases for molecular typing and microbial genome diversity (PubMLST) - Candida tropicalis. https://pubmlst.org/organisms/candida-tropicalis.
