# Supplementary material for: Tandem gene duplications contributed to high-level azole resistance in a rapidly expanding Candida tropicalis population
Source: Nat Commun. 2023 Dec 15;14:8369. doi: 10.1038/s41467-023-43380-2 (PMC10724272; doi:10.1038/s41467-023-43380-2)
Supplement: Supplementary file 5 — Supplementary Data 2 [file 41467_2023_43380_MOESM5_ESM.xlsx]

## Sheet: Supplementary Data 2
Supplementary Data 2. Summary of the 629 C. tropicalis isolates used for WGS analysis in this study.
Position in WGS tree	Strain ID no.	Other strain no.	WGS cluster	Year	Continent	Country	Province in China	City in China	MLST Clade	MLST CC	DST	Average coverage depth	Polyploidy	Aneuploidy	Large structure variation	High heterozygosity	Erg11p key substitution	ERG11 Heterozygosity	ERG11 copy numbers	Antifungal susceptibilities (MIC [mg/L]/Interpretation)									NCBI SRA accession no.	Sequenced in this study
																				Fluconazole	Voriconazole	Itraconazole	Posaconazole	Caspofungin	Micafungin	Anidulafungin	Amphotericin B	5-Flucytosine
1	ERR4669756	SAMEA7387881		2018	Europe	Danish	－	－	N3	CC83	10001	95.64	Diploid	－	－	－	－	－	2	－	－	－	－	－	－	－	－	－	ERR4669756
2	SRR20760378	19-008-0024		2010	Oceania	Australia	－	－		CC97	10185	124.46	Diploid	－	－	－	－	－	2	2/S	0.12/S	0.25/WT	0.25/WT	0.06/S	0.03/S	0.12/S	0.25/WT	0.06/WT	SRR20760378
3	SRR20760410	19-008-0063		2004	Oceania	Australia	－	－		CC52	10199	91.77	Diploid	－	－	－	－	－	2	4/SDD	0.12/S	0.12/WT	0.06/WT	0.03/S	0.03/S	0.06/S	0.25/WT	<0.06/WT	SRR20760410
4	SRR20760361	19-008-0042		2015	Oceania	Australia	－	－		CC52	10181	136.24	Diploid	－	－	－	－	－	2	4/SDD	0.5/I	0.25/WT	0.25/WT	0.03/S	0.015/S	0.03/S	0.5/WT	1/WT	SRR20760361
5	SRR18971070	10-11-12-15	CTC12	－	Europe	Netherlands	－	－	2	CC0	203	108.43	Diploid	－	Chromosome 4-position 1-1.5×	－	－	－	2	－	－	－	－	－	－	－	－	－	SRR18971070
6	F4100	15JD067	CTC12	2015	Asia	China	Jilin	Changchun	2	CC0	10096	164.25	Diploid	－	－	－	－	－	2	1/S	0.06/S	0.12/WT	0.12/WT	0.25/S	0.03/S	0.25/S	1/WT	0.12/WT	F4100	Yes
7	F4054	16GH564	CTC12	2016	Asia	China	Beijing	Beijing	2	CC0	134	162.24	Diploid	－	－	－	－	－	2	1/S	0.12/S	0.12/WT	0.12/WT	0.06/S	0.03/S	0.12/S	0.5/WT	0.12/WT	F4054	Yes
8	F3626	13J3019	CTC12	2013	Asia	China	Jiangxi	Nanchang	2	CC0	10050	160.59	Diploid	－	－	－	－	－	2	4/SDD	0.25/I	0.25/WT	0.25/WT	0.03/S	0.03/S	0.03/S	0.5/WT	0.06/WT	F3626	Yes
9	F3640	16HS348	CTC12	2016	Asia	China	Shanghai	Shanghai	2	CC0	1344	123.89	Diploid	－	－	－	－	－	2	1/S	0.06/S	0.12/WT	0.12/WT	0.25/S	0.06/S	0.25/S	0.25/WT	0.06/WT	F3640	Yes
10	F9479	13BD268	CTC12	2013	Asia	China	Beijing	Beijing	2	CC0	134	143.25	Diploid	－	－	－	－	－	2	8/R	0.5/I	0.25/WT	0.25/WT	0.03/S	0.03/S	0.06/S	1/WT	0.25/WT	F9479	Yes
11	F3614	14JD054	CTC12	2014	Asia	China	Jilin	Changchun	2	CC0	134	139.27	Diploid	－	－	－	－	－	2	1/S	0.12/S	0.25/WT	0.25/WT	0.03/S	0.06/S	0.12/S	1/WT	0.5/WT	F3614	Yes
12	F3776	16LR314	CTC12	2016	Asia	China	Liaoning	Shenyang	2	CC0	10063	691.64	Diploid	－	－	－	－	－	2	1/S	0.06/S	0.12/WT	0.12/WT	0.06/S	0.06/S	0.12/S	1/WT	0.12/WT	F3776	Yes
13	F3802	14DZ013	CTC12	2014	Asia	China	Liaoning	Dalian	2	CC0	682	145.62	Diploid	－	－	－	－	－	2	2/S	0.12/S	0.25/WT	0.25/WT	0.25/S	0.03/S	0.25/S	0.5/WT	0.06/WT	F3802	Yes
14	F9494	12H1213	CTC12	2012	Asia	China	Heilongjiang	Harbin	2	CC164	10110	126.12	Diploid	－	－	－	－	－	2	1/S	0.06/S	0.12/WT	0.06/WT	0.12/S	0.03/S	0.25/S	1/WT	0.12/WT	F9494	Yes
15	F3152	14H1405	CTC12	2014	Asia	China	Heilongjiang	Harbin	2	CC109	10004	127.72	Diploid	－	－	－	－	－	2	0.25/S	0.008/S	0.015/WT	0.015/WT	0.015/S	0.008/S	0.015/S	1/WT	0.12/WT	F3152	Yes
16	SRR868710	ATCC 200956	CTC12	－	－	－	－	－	2	CC0	10204	79.19	Diploid	－	－	－	－	－	2	>64/R	>8/R	－	－	－	－	0.03/S	8/NWT	－	SRR868710
17	SRR20760411	19-008-0062	CTC12	2002	Oceania	Australia	－	－	2	CC0	779	133.94	Diploid	－	Chromosome 6-position 3-2×	－	－	－	2	4/SDD	0.5/I	0.25/WT	0.25/WT	0.25/S	0.03/S	0.25/S	1/WT	0.12/WT	SRR20760411
18	SRR12823735	ct50	CTC12	－	North America	USA	－	－	2	CC0	238	76.33	Diploid	－	－	－	－	－	2	<8/NR	－	－	－	<1/NR	－	－	－	－	SRR12823735
19	SRR12823737	ct48	CTC12	－	North America	USA	－	－	2	CC0	875	144.56	Diploid	－	－	－	－	－	2	>=8/R	－	－	－	<1/NR	－	－	－	－	SRR12823737
20	SRR12823726	ct58	CTC12	－	North America	USA	－	－	2	CC0	10137	82.95	Diploid	－	－	－	－	－	2	<8/NR	－	－	－	<1/NR	－	－	－	－	SRR12823726
21	F3968	15K1071	CTC12	2015	Asia	China	Yunnan	Kunming	2	CC0	1171	153.33	Diploid	－	－	－	－	－	2	0.5/S	0.03/S	0.06/WT	0.03/WT	0.06/S	0.03/S	0.12/S	0.25/WT	0.06/WT	F3968	Yes
22	SRR20760337	MB21023723	CTC12	2021	Oceania	Australia	－	－	2	CC0	237	93.53	Diploid	－	－	－	－	－	2	2/S	0.12/S	0.25/WT	0.25/WT	0.03/S	0.015/S	<0.015/S	1/WT	<0.06/WT	SRR20760337
23	SRR20760345	19-008-0056	CTC12	2014	Oceania	Australia	－	－	2	CC0	134	178.48	Diploid	－	－	－	－	－	2	0.5/S	0.06/S	0.12/WT	0.06/WT	0.06/S	0.03/S	0.03/S	0.5/WT	0.12/WT	SRR20760345
24	SRR20760372	19-008-0029	CTC12	2018	Oceania	Australia	－	－	2	CC0	10171	144.12	Diploid	－	－	－	－	－	2	2/S	0.25/I	0.25/WT	0.25/WT	0.5/I	0.06/S	0.12/S	1/WT	0.12/WT	SRR20760372
25	SRR20760341	20-008-0093	CTC12	2020	Oceania	Australia	－	－	2	CC0	10171	80.62	Diploid	－	－	－	－	－	2	2/S	0.12/S	0.25/WT	0.12/WT	0.12/S	0.03/S	0.12/S	1/WT	0.06/WT	SRR20760341
26	SRR20760388	19-008-0084	CTC12	2003	Oceania	Australia	－	－	2	CC0	134	128.89	Diploid	－	－	－	－	－	2	2/S	0.25/I	0.25/WT	0.25/WT	0.25/S	0.03/S	0.12/S	1/WT	0.12/WT	SRR20760388
27	SRR20760407	19-008-0065	CTC12	2003	Oceania	Australia	－	－	2	CC0	134	163.22	Diploid	－	－	－	－	－	2	1/S	0.12/S	0.12/WT	0.06/WT	0.25/S	0.03/S	0.12/S	0.5/WT	0.12/WT	SRR20760407
28	SRR20760392	19-008-0080	CTC12	2001	Oceania	Australia	－	－	2	CC0	134	111.42	Diploid	－	－	－	－	－	2	1/S	0.12/S	0.25/WT	0.12/WT	0.12/S	0.03/S	0.12/S	1/WT	0.12/WT	SRR20760392
29	SRR12823754	ct32	CTC12	－	Europe	Spain	－	－	2	CC0	134	77.24	Diploid	－	－	－	－	－	2	>=8/R	－	－	－	<1/NR	－	－	－	－	SRR12823754
30	SRR20760383	19-008-0089	CTC12	2003	Oceania	Australia	－	－	2	CC0	134	133.08	Diploid	－	－	－	－	－	2	2/S	0.25/I	0.25/WT	0.25/WT	0.25/S	0.03/S	0.25/S	0.5/WT	0.12/WT	SRR20760383
31	SRR20760351	19-008-0051	CTC12	2014	Oceania	Australia	－	－	2	CC0	155	169.75	Diploid	－	－	－	－	－	2	2/S	0.25/I	0.25/WT	0.25/WT	0.06/S	0.06/S	0.12/S	1/WT	0.06/WT	SRR20760351
32	SRR12823741	ct44		－	Europe	Germany	－	－		CC172	10142	108.89	Diploid	－	－	－	－	－	2	<8/NR	－	－	－	<1/NR	－	－	－	－	SRR12823741
33	SRR20760389	19-008-0083		2003	Oceania	Australia	－	－		CC5	10177	154.53	Diploid	－	－	－	－	－	2	0.5/S	0.015/S	0.12/WT	0.03/WT	0.03/S	0.015/S	0.06/S	1/WT	<0.06/WT	SRR20760389
34	SRR20760354	19-008-0048		2015	Oceania	Australia	－	－		CC5	10177	91.41	Diploid	－	－	－	－	－	2	2/S	0.25/I	0.25/WT	0.25/WT	0.03/S	0.03/S	0.03/S	0.5/WT	0.12/WT	SRR20760354
35	SRR20760335	19-008-0020		－	Asia	Singapore	－	－		CC87	10167	114.88	Diploid	－	－	－	－	－	2	1/S	0.12/S	0.25/WT	0.12/WT	0.25/S	0.03/S	0.03/S	1/WT	<0.06/WT	SRR20760335
36	F4154	15ZD403		2015	Asia	China	Zhejiang	Hangzhou		CC21	10102	133.32	Diploid	－	－	－	－	－	2	1/S	0.12/S	0.12/WT	0.25/WT	0.03/S	0.03/S	0.03/S	0.5/WT	0.06/WT	F4154	Yes
37	SRR12823749	ct37		－	North America	USA	－	－		CC175	10145	103.33	Diploid	－	－	－	－	－	2	<8/NR	－	－	－	<1/NR	－	－	－	－	SRR12823749
38	SRR12823733	ct06		－	Europe	Ireland	－	－		CC39	10140	96.39	Diploid	Chromosome 5-1.5×	－	－	－	－	3	>=64/R	－	－	－	<1/NR	－	－	－	－	SRR12823733
39	SRR12823722	ct07		－	Europe	Ireland	－	－		CC39	10133	105.3	Diploid	－	－	－	－	－	2	<8/NR	－	－	－	<1/NR	－	－	－	－	SRR12823722
40	SRR18971069	10-03-15-77		－	Europe	Netherlands	－	－	1	CC17	31	108.31	Diploid	－	－	－	－	－	2	－	－	－	－	－	－	－	－	－	SRR18971069
41	SRR20760395	19-008-0077		2003	Oceania	Australia	－	－		CC102	10192	126.47	Diploid	－	－	－	－	－	2	2/S	0.12/S	0.25/WT	0.12/WT	0.12/S	0.03/S	0.06/S	1/WT	<0.06/WT	SRR20760395
42	F3490	14G1188		2014	Asia	China	Guangdong	Guangzhou	17	CC127	10034	140.91	Diploid	－	－	－	－	－	2	1/S	0.06/S	0.12/WT	0.12/WT	0.03/S	0.03/S	0.06/S	0.5/WT	0.06/WT	F3490	Yes
43	SRR20760387	19-008-0085		2004	Oceania	Australia	－	－		CC101	10190	165.07	Diploid	－	－	－	－	－	2	1/S	0.03/S	0.12/WT	0.06/WT	0.25/S	0.03/S	0.12/S	0.5/WT	<0.06/WT	SRR20760387
44	F3524	15FJ427		2015	Asia	China	Fujian	Fuzhou		CC129	10040	139.64	Diploid	－	－	－	－	－	2	2/S	0.12/S	0.25/WT	0.12/WT	0.06/S	0.06/S	0.12/S	1/WT	0.06/WT	F3524	Yes
45	SRR12823766	ct03		－	Europe	Ireland	－	－	15	CC61	864	113.72	Diploid	－	Chromosome 2-position 2-2×	－	－	－	2	<8/NR	－	－	－	<1/NR	－	－	－	－	SRR12823766
46	ERR4669790	SAMEA7387915		2018	Europe	Danish	－	－	15	CC61	10002	19.47	Diploid	－	Chromosome 3-position 4-3×	－	－	－	2	－	－	－	－	－	－	－	－	－	ERR4669790
47	F4074	14AH091		2014	Asia	China	Anhui	Hefei		CC56	192	120.93	Diploid	－	－	－	－	－	2	1/S	0.06/S	0.12/WT	0.12/WT	0.06/S	0.03/S	0.03/S	1/WT	0.06/WT	F4074	Yes
48	SRR12823709	ct73		－	North America	USA	－	－		CC56	192	100.48	Diploid	－	－	－	－	－	2	<8/NR	－	－	－	<1/NR	－	－	－	－	SRR12823709
49	SRR20760404	19-008-0068		2001	Oceania	Australia	－	－		CC56	164	195.8	Diploid	－	－	－	－	－	2	2/S	0.25/I	0.25/WT	0.25/WT	0.03/S	0.015/S	0.12/S	1/WT	0.12/WT	SRR20760404
50	SRR20760336	MB21022330		2021	Oceania	Australia	－	－		CC56	164	96.21	Diploid	－	－	－	－	－	2	4/SDD	0.5/I	0.5/WT	0.5/NWT	0.03/S	0.03/S	<0.015/S	1/WT	<0.06/WT	SRR20760336
51	SRR12823734	ct51		－	North America	USA	－	－		CC56	164	116.43	Diploid	－	－	－	－	－	2	<8/NR	－	－	－	<1/NR	－	－	－	－	SRR12823734
52	SRR20760406	19-008-0066		2004	Oceania	Australia	－	－		CC106	10196	151.53	Diploid	－	－	－	－	－	2	2/S	0.12/S	0.25/WT	0.12/WT	0.12/S	0.03/S	0.25/S	0.5/WT	<0.06/WT	SRR20760406
53	SRR12823720	ct63	CTC08	－	North America	USA	－	－	19	CC27	10131	101.6	Diploid	－	－	－	－	－	2	<8/NR	－	－	－	<1/NR	－	－	－	－	SRR12823720
54	SRR12823755	ct04	CTC08	－	Europe	Ireland	－	－	19	CC27	10148	121.68	Diploid	－	Chromosome 6-position 2-2×	－	－	－	2	<8/NR	－	－	－	<1/NR	－	－	－	－	SRR12823755
55	SRR12823721	ct62	CTC08	－	North America	USA	－	－	N7	CC21	10132	90.22	Diploid	－	－	－	－	－	2	<8/NR	－	－	－	<1/NR	－	－	－	－	SRR12823721
56	SRR12823731	ct53	CTC08	－	North America	USA	－	－	N7	CC171	10139	131.89	Diploid	－	－	－	－	－	2	<8/NR	－	－	－	<1/NR	－	－	－	－	SRR12823731
57	SRR12823730	ct54	CTC08	－	North America	USA	－	－	N7	CC171	10139	106.5	Diploid	－	－	－	－	－	2	<8/NR	－	－	－	<1/NR	－	－	－	－	SRR12823730
58	SRR12823716	ct67	CTC08	－	North America	USA	－	－	19	CC27	10127	98.01	Diploid	－	－	－	－	－	2	<8/NR	－	－	－	<1/NR	－	－	－	－	SRR12823716
59	SRR12823759	ct28	CTC08	－	Europe	Spain	－	－	19	CC27	10149	80.65	Diploid	－	－	－	－	－	2	<8/NR	－	－	－	<1/NR	－	－	－	－	SRR12823759
60	SRR12823756	ct31	CTC08	－	Europe	Spain	－	－	19	CC27	10127	110.26	Diploid	－	－	－	－	－	2	>=8/R	－	－	－	<1/NR	－	－	－	－	SRR12823756
61	SRR12823776	ct12	CTC08	－	South America	Colombia	－	－	N7	CC21	10158	86.67	Diploid	－	－	－	－	－	2	<8/NR	－	－	－	<1/NR	－	－	－	－	SRR12823776
62	SRR12823774	ct14	CTC08	－	South America	Colombia	－	－	N7	CC21	10156	85.08	Diploid	Chromosome R-1.5×	－	－	－	－	2	<8/NR	－	－	－	<1/NR	－	－	－	－	SRR12823774
63	SRR12823773	ct15	CTC08	－	South America	Colombia	－	－	N7	CC21	10155	79.23	Diploid	Chromosome R-1.5×	－	－	－	－	2	<8/NR	－	－	－	<1/NR	－	－	－	－	SRR12823773
64	SRR12823775	ct13		－	Europe	Netherlands	－	－	14	CC179	10157	134.76	Diploid	－	－	－	－	－	2	<8/NR	－	－	－	<1/NR	－	－	－	－	SRR12823775
65	SRR12823717	ct66	CTC10	－	North America	USA	－	－		CC170	10128	132.52	Triploid	Isochromosome 5p-1.5×	－	－	－	－	2	<8/NR	－	－	－	<1/NR	－	－	－	－	SRR12823717
66	SRR12823703	ct09	CTC10	－	Europe	Ireland	－	－	3	CC167	10117	170.87	Diploid	－	－	－	－	－	2	<8/NR	－	－	－	<1/NR	－	－	－	－	SRR12823703
67	SRR12823753	ct33	CTC10	－	Europe	Spain	－	－		CC2	10147	149.13	Diploid	－	Chromosome 6-position 2-2×	－	－	－	2	>=8/R	－	－	－	<1/NR	－	－	－	－	SRR12823753
68	SRR12823761	ct26	CTC10	－	Europe	Spain	－	－		CC2	10146	83.04	Octoploid	－	－	－	－	－	2	>=64/R	－	－	－	<1/NR	－	－	－	－	SRR12823761
69	SRR12823750	ct36	CTC10	－	Europe	Spain	－	－		CC2	10146	83.66	Diploid	－	－	－	－	－	2	>=64/R	－	－	－	<1/NR	－	－	－	－	SRR12823750
70	SRR20760357	19-008-0045	CTC10	2015	Oceania	Australia	－	－	3	CC2	10180	126.96	Diploid	－	－	－	Y132F	Homozygous	2	64/R	2/R	0.25/WT	0.12/WT	0.03/S	0.015/S	0.06/S	1/WT	0.25/WT	SRR20760357
71	SRR20760352	19-008-0050	CTC10	2014	Oceania	Australia	－	－	3	CC93	10176	101.51	Diploid	－	Chromosome 6-position 1-8×	－	－	－	2	1/S	0.12/S	0.25/WT	0.25/WT	0.03/S	0.015/S	0.015/S	0.5/WT	<0.06/WT	SRR20760352
72	SRR12823718	ct65	CTC10	－	North America	USA	－	－	3	CC2	10129	153.26	Diploid	－	－	－	－	－	2	<8/NR	－	－	－	<1/NR	－	－	－	－	SRR12823718
73	SRR12823719	ct64	CTC10	－	North America	USA	－	－	3	CC2	10130	66.55	Diploid	－	－	－	－	－	2	>=8/R	－	－	－	<1/NR	－	－	－	－	SRR12823719
74	SRR12823714	ct69	CTC10	－	North America	USA	－	－	3	CC2	1211	114	Diploid	－	－	－	－	－	2	<8/NR	－	－	－	<1/NR	－	－	－	－	SRR12823714
75	SRR10977169	CANTR_CSPO	CTC10	－	－	－	－	－	3	CC2	1232	462.12	Diploid	－	－	－	－	－	2	－	－	－	－	－	－	－	－	－	SRR10977169
76	SRR12823769	ct19	CTC10	－	Europe	Spain	－	－		CC2	10152	128.96	Diploid	－	－	－	－	－	2	<8/NR	－	－	－	>=1/R	－	－	－	－	SRR12823769
77	SRR12823764	ct23	CTC10	－	Europe	Spain	－	－	3	CC2	10134	141.84	Diploid	－	－	－	－	－	2	<8/NR	－	－	－	<1/NR	－	－	－	－	SRR12823764
78	SRR12823760	ct27	CTC10	－	Europe	Spain	－	－	3	CC2	1198	72.26	Diploid	－	－	－	－	－	2	>=64/R	－	－	－	<1/NR	－	－	－	－	SRR12823760
79	SRR12823757	ct30	CTC10	－	Europe	Spain	－	－	3	CC2	1198	90.51	Diploid	－	－	－	－	－	2	>=64/R	－	－	－	<1/NR	－	－	－	－	SRR12823757
80	F3618	14CQ077	CTC10	2014	Asia	China	Chongqing	Chongqing	3	CC2	110	127.63	Diploid	－	－	－	－	－	2	2/S	0.06/S	0.06/WT	0.06/WT	0.06/S	0.03/S	0.12/S	0.5/WT	0.06/WT	F3618	Yes
81	SRR20760396	19-008-0076	CTC10	2001	Oceania	Australia	－	－	3	CC2	10193	108.67	Diploid	－	－	－	－	－	2	0.5/S	0.03/S	0.12/WT	0.03/WT	0.12/S	0.03/S	0.06/S	1/WT	0.06/WT	SRR20760396
82	SRR20760348	19-008-0054	CTC10	2015	Oceania	Australia	－	－	3	CC2	1198	128.02	Diploid	－	－	－	－	－	2	1/S	0.12/S	0.25/WT	0.25/WT	0.03/S	0.015/S	0.06/S	0.5/WT	<0.06/WT	SRR20760348
83	SRR20760385	19-008-0086	CTC10	2001	Oceania	Australia	－	－	3	CC2	10188	110.91	Diploid	－	Chromosome 2-position 2-4×	－	－	－	2	1/S	0.03/S	0.12/WT	0.03/WT	0.12/S	0.015/S	0.12/S	0.5/WT	0.06/WT	SRR20760385
84	SRR20760382	19-008-0090	CTC10	2004	Oceania	Australia	－	－	3	CC2	10187	118.17	Diploid	－	－	－	－	－	2	2/S	0.12/S	0.25/WT	0.25/WT	0.12/S	0.03/S	0.12/S	1/WT	<0.06/WT	SRR20760382
85	SRR12823739	ct46	CTC10	－	North America	USA	－	－	3	CC2	10134	113.49	Diploid	－	－	－	－	－	2	<8/NR	－	－	－	<1/NR	－	－	－	－	SRR12823739
86	SRR12823723	ct61	CTC10	－	North America	USA	－	－	3	CC2	10134	53.27	Diploid	－	－	－	Y132F	Heterozygous	2	>=8/R	－	－	－	<1/NR	－	－	－	－	SRR12823723
87	SRR12823728	ct56	CTC10	－	North America	USA	－	－	3	CC2	1198	111.77	Diploid	－	－	－	－	－	2	<8/NR	－	－	－	<1/NR	－	－	－	－	SRR12823728
88	SRR20760384	19-008-0088	CTC10	2003	Oceania	Australia	－	－	3	CC2	1198	87.19	Diploid	－	－	－	－	－	2	0.5/S	0.03/S	0.12/WT	0.06/WT	0.12/S	0.015/S	0.06/S	0.5/WT	0.06/WT	SRR20760384
89	SRR20760360	19-008-0043	CTC10	2015	Oceania	Australia	－	－	3	CC2	1198	126.1	Diploid	－	－	－	－	－	2	4/SDD	0.25/I	0.25/WT	0.25/WT	0.03/S	0.015/S	0.03/S	1/WT	<0.06/WT	SRR20760360
90	SRR20760349	19-008-0053	CTC10	2014	Oceania	Australia	－	－	3	CC2	862	82.68	Diploid	－	－	－	－	－	2	2/S	0.5/I	0.5/WT	0.5/NWT	0.03/S	0.015/S	0.015/S	0.5/WT	<0.06/WT	SRR20760349
91	SRR20760359	19-008-0044	CTC10	2015	Oceania	Australia	－	－	3	CC2	1198	131.84	Diploid	－	－	－	－	－	2	32/R	2/R	0.5/WT	0.5/NWT	0.06/S	0.03/S	0.06/S	1/WT	0.12/WT	SRR20760359
92	SRR20760415	19-008-0021	CTC10	2012	Oceania	Australia	－	－	3	CC2	10201	111.19	Diploid	－	－	－	－	－	2	4/SDD	0.12/S	0.25/WT	0.25/WT	0.03/S	0.03/S	0.06/S	0.5/WT	<0.06/WT	SRR20760415
93	SRR20760374	19-008-0027	CTC10	2016	Oceania	Australia	－	－	3	CC2	1198	88.6	Diploid	－	－	－	－	－	2	1/S	0.12/S	0.25/WT	0.12/WT	0.06/S	0.03/S	0.25/S	1/WT	<0.06/WT	SRR20760374
94	SRR20760367	19-008-0033	CTC10	2015	Oceania	Australia	－	－	3	CC2	1198	157.9	Diploid	－	－	－	－	－	2	1/S	0.06/S	0.06/WT	0.03/WT	0.06/S	0.03/S	0.03/S	0.5/WT	0.06/WT	SRR20760367
95	SRR20760373	19-008-0028		2016	Oceania	Australia	－	－	4	CC43	10184	111.15	Diploid	－	－	－	－	－	2	1/S	0.12/S	0.12/WT	0.06/WT	0.015/S	0.015/S	0.06/S	0.5/WT	<0.06/WT	SRR20760373
96	F3436	15GF029		2015	Asia	China	Guangdong	Guangzhou	8	CC123	10029	126.53	Diploid	－	－	－	－	－	2	0.5/S	0.03/S	0.06/WT	0.06/WT	0.015/S	0.03/S	0.015/S	0.5/WT	0.06/WT	F3436	Yes
97	F3598	15GF001		2015	Asia	China	Guangdong	Guangzhou		CC133	10047	152.79	Diploid	－	－	－	－	－	2	0.12/S	0.03/S	0.06/WT	0.06/WT	0.015/S	0.015/S	0.015/S	0.5/WT	0.06/WT	F3598	Yes
98	F3980	15DP066		2015	Asia	China	Chongqing	Chongqing	4	CC158	1000	174.23	Diploid	－	－	－	－	－	2	1/S	0.06/S	0.25/WT	0.12/WT	0.03/S	0.06/S	0.12/S	0.5/WT	0.06/WT	F3980	Yes
99	F3650	14SF039		2014	Asia	China	Shangxi	Taiyuan		CC136	10052	134.45	Diploid	－	－	－	－	－	2	1/S	0.06/S	0.12/WT	0.06/WT	0.03/S	0.06/S	0.25/S	1/WT	0.06/WT	F3650	Yes
100	F3420	15H4189		2015	Asia	China	Heilongjiang	Harbin		CC120	10026	151.66	Diploid	－	－	－	－	－	2	1/S	0.12/S	0.12/WT	0.12/WT	0.015/S	0.03/S	0.03/S	1/WT	0.06/WT	F3420	Yes
101	SRR12823705	ct77		－	Europe	Ireland	－	－	N6	CC60	10119	115.77	Diploid	－	－	Yes-Branch 2	－	－	2	<8/NR	－	－	－	<1/NR	－	－	－	－	SRR12823705
102	SRR12823704	ct78		－	Europe	Ireland	－	－	N6	CC60	10118	113.31	Diploid	－	－	Yes-Branch 2	－	－	2	<8/NR	－	－	－	<1/NR	－	－	－	－	SRR12823704
103	F3884	16TJ822		2016	Asia	China	Hubei	Wuhan		CC151	10075	137.16	Diploid	－	－	－	－	－	2	1/S	0.12/S	0.25/WT	0.25/WT	0.03/S	0.03/S	0.03/S	1/WT	0.12/WT	F3884	Yes
104	F3200	15K1054	CTC11	2015	Asia	China	Yunnan	Kunming		CC111	10007	125.75	Diploid	－	－	－	－	－	2	0.25/S	0.008/S	0.03/WT	0.03/WT	0.03/S	0.015/S	0.06/S	0.25/WT	64/NWT	F3200	Yes
105	F4118	15PU1027	CTC11	2015	Asia	China	Beijing	Beijing		CC111	10007	220.29	Diploid	－	－	－	－	－	2	1/S	0.12/S	0.25/WT	0.25/WT	0.03/S	0.03/S	0.03/S	2/WT	0.06/WT	F4118	Yes
106	F4060	15GH493	CTC11	2015	Asia	China	Beijing	Beijing		CC111	10007	136.74	Diploid	－	－	－	－	－	2	1/S	0.03/S	0.12/WT	0.06/WT	0.06/S	0.03/S	0.015/S	0.5/WT	0.06/WT	F4060	Yes
107	F4000	15LZ098	CTC11	2015	Asia	China	Gansu	Lanzhou		CC145	991	193.33	Diploid	－	－	－	－	－	2	1/S	0.06/S	0.06/WT	0.06/WT	0.03/S	0.03/S	0.06/S	1/WT	0.06/WT	F4000	Yes
108	F3952	13ZR019	CTC11	2013	Asia	China	Jilin	Changchun		CC145	991	147.84	Diploid	－	－	－	－	－	2	1/S	0.03/S	0.25/WT	0.12/WT	0.03/S	0.03/S	0.015/S	1/WT	0.06/WT	F3952	Yes
109	F4096	12J3001	CTC11	2012	Asia	China	Jiangxi	Nanchang		CC145	991	152.26	Diploid	－	－	－	－	－	2	1/S	0.06/S	0.12/WT	0.12/WT	0.03/S	0.03/S	0.03/S	1/WT	0.06/WT	F4096	Yes
110	F3780	15TJ676	CTC11	2015	Asia	China	Hubei	Wuhan		CC145	991	185.63	Diploid	－	－	－	－	－	2	2/S	0.5/I	0.5/WT	0.5/NWT	0.03/S	0.06/S	0.12/S	1/WT	0.12/WT	F3780	Yes
111	SRR12823708	ct74		－	North America	USA	－	－		CC168	10122	121.86	Diploid	－	－	－	－	－	2	<8/NR	－	－	－	<1/NR	－	－	－	－	SRR12823708
112	F3722	15HB049		2015	Asia	China	Heibei	Shijiazhuang		CC110	10005	139.6	Diploid	－	－	－	－	－	2	0.5/S	0.03/S	0.06/WT	0.06/WT	0.06/S	0.03/S	0.06/S	1/WT	0.06/WT	F3722	Yes
113	F3160	14H1414		2014	Asia	China	Heilongjiang	Harbin		CC110	10005	135.27	Diploid	－	－	－	－	－	2	1/S	0.06/S	0.06/WT	0.06/WT	0.06/S	0.03/S	0.06/S	1/WT	0.06/WT	F3160	Yes
114	SRR20760400	19-008-0072		2003	Oceania	Australia	－	－	N1	CC104	10194	173.11	Diploid	－	－	－	－	－	2	1/S	0.12/S	0.25/WT	0.12/WT	0.06/S	0.015/S	0.12/S	1/WT	0.06/WT	SRR20760400
115	SRR20760399	19-008-0073		2003	Oceania	Australia	－	－	N1	CC104	10194	177.62	Diploid	－	－	－	－	－	2	1/S	0.06/S	0.25/WT	0.06/WT	0.25/S	0.015/S	0.12/S	1/WT	0.06/WT	SRR20760399
116	SRR20760344	19-008-0057		2015	Oceania	Australia	－	－	N1	CC90	10174	190.35	Diploid	－	－	－	－	－	2	1/S	0.03/S	0.06/WT	0.12/WT	0.03/S	0.015/S	0.015/S	1/WT	<0.06/WT	SRR20760344
117	SRR20760371	19-008-0030		2018	Oceania	Australia	－	－	N1	CC90	10174	171.17	Diploid	－	－	－	－	－	2	0.5/S	0.06/S	0.25/WT	0.12/WT	0.12/S	0.03/S	0.06/S	0.5/WT	0.12/WT	SRR20760371
118	SRR20760368	19-008-0032		2016	Oceania	Australia	－	－	N1	CC90	10174	166.36	Diploid	－	－	－	－	－	2	1/S	0.06/S	0.12/WT	0.06/WT	0.015/S	0.03/S	0.03/S	1/WT	<0.06/WT	SRR20760368
119	F4110	15PU1008		2015	Asia	China	Beijing	Beijing		CC161	10089	240.07	Diploid	－	－	－	－	－	2	1/S	0.12/S	0.25/WT	0.25/WT	0.06/S	0.06/S	0.12/S	1/WT	0.06/WT	F4110	Yes
120	F4018	15PU1032		2015	Asia	China	Beijing	Beijing		CC161	10089	199.55	Diploid	－	－	－	－	－	2	1/S	0.12/S	0.25/WT	0.25/WT	0.03/S	0.06/S	0.12/S	1/WT	0.06/WT	F4018	Yes
121	F3970	15LJ006		2015	Asia	China	Gansu	Lanzhou		CC157	639	147.33	Diploid	－	－	－	－	－	2	2/S	0.5/I	0.5/WT	0.5/NWT	0.03/S	0.03/S	0.03/S	1/WT	0.06/WT	F3970	Yes
122	F4122	16PU1137		2016	Asia	China	Beijing	Beijing		CC157	639	152.22	Diploid	－	－	－	－	－	2	4/SDD	0.25/I	0.25/WT	0.25/WT	0.015/S	0.03/S	0.015/S	1/WT	0.06/WT	F4122	Yes
123	F4084	16HN033		2016	Asia	China	Henan	Zhengzhou		CC157	639	133.09	Diploid	－	－	－	－	－	2	2/S	0.25/I	0.5/WT	0.5/NWT	0.06/S	0.03/S	0.12/S	1/WT	0.06/WT	F4084	Yes
124	F3406	14GX023		2014	Asia	China	Guangxi	Nanning		CC118	10022	136.12	Diploid	－	－	－	－	－	2	4/SDD	0.25/I	0.25/WT	0.5/NWT	0.03/S	0.015/S	0.06/S	1/WT	0.06/WT	F3406	Yes
125	SRR20760409	19-008-0064		2003	Oceania	Australia	－	－		CC107	10198	94.63	Diploid	－	－	－	－	－	2	2/S	0.25/I	0.25/WT	0.25/WT	0.12/S	0.03/S	0.12/S	1/WT	<0.06/WT	SRR20760409
126	F4066	15GH553		2015	Asia	China	Beijing	Beijing		CC55	385	142.21	Diploid	－	－	－	－	－	2	4/SDD	0.25/I	0.25/WT	0.25/WT	0.03/S	0.03/S	0.12/S	0.5/WT	0.06/WT	F4066	Yes
127	F3974	15NX171		2015	Asia	China	Ningxia	Yinchuan		CC55	10085	129.45	Diploid	－	Chromosome 4-position 1-3×	－	－	－	2	2/S	0.5/I	0.5/WT	0.25/WT	0.03/S	0.03/S	0.03/S	1/WT	0.06/WT	F3974	Yes
128	F3668	16GY024		2016	Asia	China	Guizhou	Guiyang		CC137	10054	140.24	Diploid	－	－	－	－	－	2	2/S	0.12/S	0.12/WT	0.25/WT	0.03/S	0.06/S	0.06/S	0.5/WT	0.06/WT	F3668	Yes
129	F3994	15HZ039		2015	Asia	China	Henan	Zhengzhou	10	CC160	10088	151.95	Diploid	－	－	－	－	－	2	4/SDD	0.5/I	0.5/WT	0.5/NWT	0.015/S	0.03/S	0.015/S	1/WT	0.06/WT	F3994	Yes
130	F3784	16TJ755		2016	Asia	China	Hubei	Wuhan		CC146	10065	129.27	Diploid	－	Chromosome 4-position 1-5.5×	－	Y132F, S154F	Heterozygous	6	256/R	8/R	1/NWT	1/NWT	0.03/S	0.06/S	0.12/S	1/WT	0.06/WT	F3784	Yes
131	SRR19140378	JY101		－	Asia	India	－	－	13	CC86	10166	1542.92	Diploid	－	－	－	－	－	2	－	－	－	－	－	－	－	－	－	SRR19140378
132	SRR20760350	19-008-0052		2014	Oceania	Australia	－	－		CC92	10175	87.68	Octoploid	－	－	－	－	－	2	2/S	0.12/S	0.25/WT	0.25/WT	0.03/S	0.015/S	0.03/S	0.5/WT	0.12/WT	SRR20760350
133	SRR18971072	10-11-10-60		－	Europe	Netherlands	－	－	11	CC85	10165	99.46	Diploid	－	－	－	－	－	2	－	－	－	－	－	－	－	－	－	SRR18971072
134	SRR12823768	ct20		－	Europe	Spain	－	－	11	CC47	10151	117.05	Haploid	－	－	－	－	－	2	<8/NR	－	－	－	<1/NR	－	－	－	－	SRR12823768
135	SRR12823767	ct21		－	Europe	Spain	－	－	11	CC47	10151	107.38	Haploid	－	－	－	－	－	2	<8/NR	－	－	－	<1/NR	－	－	－	－	SRR12823767
136	SRR20760363	19-008-0039		2014	Oceania	Australia	－	－	N1	CC95	10025	106.76	Diploid	－	－	－	－	－	2	1/S	0.12/S	0.5/WT	0.25/WT	0.015/S	0.03/S	0.03/S	1/WT	0.12/WT	SRR20760363
137	F3418	15LR275		2015	Asia	China	Liaoning	Shenyang	N1	CC95	10025	144.96	Diploid	－	－	－	－	－	2	1/S	0.12/S	0.25/WT	0.25/WT	0.03/S	0.03/S	0.03/S	1/WT	0.12/WT	F3418	Yes
138	F3950	14SS013		2014	Asia	China	Shangxi	Taiyuan	N5	CC156	10084	205.21	Diploid	－	－	－	－	－	2	1/S	0.06/S	0.12/WT	0.12/WT	0.03/S	0.03/S	0.12/S	1/WT	0.06/WT	F3950	Yes
139	F9471	09BD017		2009	Asia	China	Beijing	Beijing	N5	CC58	10104	161.74	Diploid	－	－	－	－	－	2	0.5/S	0.03/S	0.12/WT	0.06/WT	0.03/S	0.03/S	0.03/S	1/WT	0.06/WT	F9471	Yes
140	F3834	16SD251		2016	Asia	China	Shandong	Jinan	N5	CC58	10073	151.61	Diploid	－	－	－	－	－	2	1/S	0.06/S	0.12/WT	0.12/WT	0.06/S	0.03/S	0.06/S	1/WT	0.06/WT	F3834	Yes
141	F3832	16SJ220		2016	Asia	China	Liaoning	Shenyang	N5	CC148	10072	190.84	Diploid	－	Chromosome 6-position 1-2×	－	－	－	2	1/S	0.03/S	0.12/WT	0.06/WT	0.06/S	0.06/S	0.12/S	0.5/WT	0.06/WT	F3832	Yes
142	SRR11235419	SP4694		2014-18	North America	Canada	－	－	17	CC22	10161	83.2	Diploid	－	－	－	－	－	2	1/S	0.12/S	－	－	－	－	－	－	－	SRR11235419
143	SRR11235418	SP4785		2014-18	North America	Canada	－	－	17	CC22	10161	103.4	Diploid	Isochromosome 5q-1.5×	－	－	－	－	8	32/R	2/R	－	－	－	－	－	－	－	SRR11235418
144	SRR20760403	19-008-0069	CTC18	2003	Oceania	Australia	－	－	24	CC103	10141	193.4	Diploid	－	－	－	－	－	2	2/S	0.25/I	0.25/WT	0.12/WT	0.06/S	0.015/S	0.06/S	1/WT	0.12/WT	SRR20760403
145	SRR20760398	19-008-0075	CTC18	2002	Oceania	Australia	－	－	24	CC103	10141	186.59	Diploid	－	－	－	－	－	2	1/S	0.12/S	0.25/WT	0.25/WT	0.12/S	0.03/S	0.12/S	1/WT	0.12/WT	SRR20760398
146	SRR12823758	ct29	CTC18	－	Europe	Spain	－	－	24	CC103	10141	57.65	Diploid	－	－	－	－	－	2	<8/NR	－	－	－	<1/NR	－	－	－	－	SRR12823758
147	SRR12823738	ct47	CTC18	－	North America	USA	－	－	24	CC103	10141	120.59	Diploid	－	Chromosome 2-position 1-2×	－	－	－	2	<8/NR	－	－	－	<1/NR	－	－	－	－	SRR12823738
148	SRR12823752	ct34	CTC18	－	Europe	Spain	－	－	24	CC103	10141	105.7	Diploid	－	－	－	－	－	2	<8/NR	－	－	－	<1/NR	－	－	－	－	SRR12823752
149	SRR12823751	ct35	CTC18	－	Europe	Spain	－	－	24	CC103	10141	96.61	Diploid	－	－	－	－	－	2	<8/NR	－	－	－	<1/NR	－	－	－	－	SRR12823751
150	F3536	15JS394		2015	Asia	China	Jiangsu	Nanjing		CC41	211	151.74	Diploid	－	－	－	－	－	2	0.5/S	0.03/S	0.06/WT	0.03/WT	0.06/S	0.03/S	0.015/S	0.25/WT	0.06/WT	F3536	Yes
151	F3460	15H1441	CTC13	2015	Asia	China	Heilongjiang	Harbin	9	CC4	184	126.15	Diploid	－	－	－	－	－	2	1/S	0.06/S	0.12/WT	0.06/WT	0.03/S	0.03/S	0.015/S	1/WT	0.06/WT	F3460	Yes
152	F3346	14SJ111	CTC13	2014	Asia	China	Liaoning	Shenyang	9	CC4	184	141.98	Diploid	－	Chromosome 4-position 1-3.5×	－	－	－	2	2/S	0.5/I	0.5/WT	0.5/NWT	0.03/S	0.03/S	0.03/S	1/WT	0.06/WT	F3346	Yes
153	F4078	14H1397	CTC13	2014	Asia	China	Heilongjiang	Harbin	9	CC4	184	142.35	Diploid	－	－	－	－	－	2	0.5/S	0.06/S	0.06/WT	0.06/WT	0.015/S	0.03/S	0.015/S	0.5/WT	0.06/WT	F4078	Yes
154	F4102	15LJ009	CTC13	2015	Asia	China	Gansu	Lanzhou	9	CC4	10097	126.88	Diploid	Chromosome 6-1.5×	－	－	－	－	2	2/S	0.12/S	0.12/WT	0.12/WT	0.06/S	0.015/S	0.015/S	1/WT	0.06/WT	F4102	Yes
155	F3938	13J2011	CTC13	2013	Asia	China	Jiangxi	Nanchang	9	CC4	184	127.38	Diploid	－	－	－	－	－	2	1/S	0.12/S	0.25/WT	0.12/WT	0.03/S	0.03/S	0.03/S	0.5/WT	0.06/WT	F3938	Yes
156	F4072	14AH089	CTC13	2014	Asia	China	Anhui	Hefei	9	CC4	10094	125.95	Diploid	－	－	－	－	－	2	2/S	0.12/S	0.12/WT	0.12/WT	0.03/S	0.03/S	0.06/S	1/WT	0.06/WT	F4072	Yes
157	F3370	15GH430	CTC13	2015	Asia	China	Beijing	Beijing	9	CC4	184	159.58	Diploid	－	－	－	－	－	2	0.5/S	0.03/S	0.03/WT	0.06/WT	0.03/S	0.015/S	0.015/S	0.25/WT	0.06/WT	F3370	Yes
158	F3606	14H1401	CTC13	2014	Asia	China	Heilongjiang	Harbin	9	CC4	184	163.45	Diploid	－	－	－	－	－	2	1/S	0.06/S	0.06/WT	0.06/WT	0.015/S	0.03/S	0.015/S	1/WT	0.06/WT	F3606	Yes
159	F3806	14F1052	CTC13	2014	Asia	China	Fujian	Fuzhou	9	CC4	184	137.99	Diploid	－	－	－	－	－	2	1/S	0.06/S	0.12/WT	0.06/WT	0.03/S	0.03/S	0.03/S	1/WT	0.06/WT	F3806	Yes
160	F3692	14JD042	CTC13	2014	Asia	China	Jilin	Changchun	9	CC4	184	128.7	Diploid	－	－	－	－	－	2	2/S	0.12/S	0.12/WT	0.12/WT	0.03/S	0.03/S	0.25/S	1/WT	0.06/WT	F3692	Yes
161	F3842	15A1060	CTC13	2015	Asia	China	Shaanxi	Xi'an	9	CC4	184	129.87	Diploid	－	－	－	－	－	2	2/S	0.12/S	0.12/WT	0.12/WT	0.06/S	0.03/S	0.12/S	0.5/WT	0.12/WT	F3842	Yes
162	F9505	09HX016	CTC13	2009	Asia	China	Sichuan	Chengdu	9	CC4	184	168.87	Diploid	－	－	－	－	－	2	1/S	0.03/S	0.06/WT	0.06/WT	0.03/S	0.03/S	0.03/S	0.5/WT	<0.06/WT	F9505	Yes
163	F3382	15Z2157	CTC13	2015	Asia	China	Zhejiang	Hangzhou	9	CC4	184	129.36	Diploid	－	－	－	－	－	2	1/S	0.06/S	0.12/WT	0.06/WT	0.03/S	0.06/S	0.12/S	1/WT	0.06/WT	F3382	Yes
164	SRR18971071	10-03-01-01	CTC13	－	Europe	Netherlands	－	－	9	CC4	139	118.33	Diploid	－	－	－	－	－	2	－	－	－	－	－	－	－	－	－	SRR18971071
165	SRR12823772	ct16	CTC13	－	Europe	Spain	－	－	9	CC4	139	91.29	Diploid	－	－	－	－	－	2	<8/NR	－	－	－	<1/NR	－	－	－	－	SRR12823772
166	F9497	13H1265	CTC13	2013	Asia	China	Heilongjiang	Harbin	9	CC4	139	183.1	Diploid	－	－	－	－	－	2	2/S	0.12/S	0.25/WT	0.25/WT	0.03/S	0.03/S	0.03/S	1/WT	0.06/WT	F9497	Yes
167	F3726	16CH128	CTC13	2016	Asia	China	Shanghai	Shanghai	9	CC4	139	127.11	Diploid	－	－	－	－	－	2	2/S	0.12/S	0.12/WT	0.12/WT	0.06/S	0.03/S	0.12/S	0.5/WT	0.12/WT	F3726	Yes
168	F4016	14PU828	CTC13	2014	Asia	China	Beijing	Beijing	9	CC4	139	112.09	Diploid	－	－	－	－	－	2	1/S	0.06/S	0.12/WT	0.25/WT	0.03/S	0.03/S	0.03/S	1/WT	0.12/WT	F4016	Yes
169	F3754	15A1044	CTC13	2015	Asia	China	Shaanxi	Xi'an	9	CC4	401	114.93	Diploid	－	Chromosome 4-position 1-4×	－	－	－	2	1/S	0.12/S	0.12/WT	0.25/WT	0.03/S	0.03/S	0.03/S	1/WT	0.12/WT	F3754	Yes
170	F3596	15GF026	CTC13	2015	Asia	China	Guangdong	Guangzhou	9	CC4	139	169.47	Diploid	－	－	－	－	－	2	0.12/S	0.008/S	0.015/WT	0.03/WT	0.03/S	0.03/S	0.03/S	0.5/WT	0.06/WT	F3596	Yes
171	F3130	15A1074	CTC13	2015	Asia	China	Shaanxi	Xi'an	9	CC4	139	90.39	Diploid	－	－	－	－	－	2	0.25/S	0.008/S	0.03/WT	0.015/WT	0.03/S	0.015/S	0.015/S	0.5/WT	0.06/WT	F3130	Yes
172	SRR20760380	ATCC 13803		－	－	－	－	－		CC99	1202	149.33	Diploid	－	－	－	－	－	2	1/S	0.12/S	0.12/WT	0.12/WT	0.06/S	0.015/S	0.06/S	0.5/WT	<0.06/WT	SRR20760380
173	F3474	15TJ690		2015	Asia	China	Hubei	Wuhan		CC72	489	126.81	Diploid	－	－	－	－	－	2	1/S	0.03/S	0.12/WT	0.06/WT	0.06/S	0.06/S	0.12/S	1/WT	0.06/WT	F3474	Yes
174	F3852	15FJ451		2015	Asia	China	Fujian	Fuzhou	5	CC149	10074	141.2	Diploid	－	－	－	－	－	2	2/S	0.12/S	0.5/WT	0.5/NWT	0.06/S	0.06/S	0.12/S	0.5/WT	0.12/WT	F3852	Yes
175	SRR20760375	19-008-0026		2016	Oceania	Australia	－	－		CC33	10173	126.94	Diploid	－	－	－	－	－	2	2/S	0.25/I	0.25/WT	0.12/WT	0.06/S	0.015/S	0.06/S	1/WT	<0.06/WT	SRR20760375
176	SRR20760370	19-008-0031		2018	Oceania	Australia	－	－		CC33	10183	167.11	Diploid	－	－	－	－	－	2	1/S	0.12/S	0.25/WT	0.12/WT	0.06/S	0.12/S	0.06/S	1/WT	<0.06/WT	SRR20760370
177	SRR20760414	19-008-0022		2019	Oceania	Australia	－	－		CC33	10200	151.5	Diploid	－	－	－	－	－	2	2/S	0.25/I	0.5/WT	0.25/WT	0.03/S	0.015/S	0.03/S	1/WT	0.12/WT	SRR20760414
178	SRR20760343	19-008-0058		2015	Oceania	Australia	－	－		CC33	10173	166.5	Diploid	－	－	－	－	－	2	0.5/S	0.06/S	0.06/WT	0.03/WT	0.015/S	<0.008/S	0.015/S	0.5/WT	<0.06/WT	SRR20760343
179	SRR20760342	19-008-0059		2015	Oceania	Australia	－	－		CC89	10172	181.69	Diploid	－	－	－	－	－	2	1/S	0.06/S	0.12/WT	0.06/WT	0.03/S	0.015/S	0.03/S	<0.12/WT	<0.06/WT	SRR20760342
180	F3868	15HX873		2015	Asia	China	Sichuan	Chengdu		CC8	1335	115.94	Diploid	－	－	－	－	－	2	256/R	8/R	0.5/WT	0.5/NWT	0.25/S	0.06/S	0.12/S	0.5/WT	0.06/WT	F3868	Yes
181	F3482	14HX757		2014	Asia	China	Sichuan	Chengdu		CC8	1335	116.23	Diploid	－	－	－	－	－	2	0.5/S	0.03/S	0.03/WT	0.03/WT	0.03/S	0.03/S	0.015/S	0.5/WT	0.06/WT	F3482	Yes
182	SRR20760340	20-008-0094	CTC20	2020	Oceania	Australia	－	－	11	CC8	10170	96.05	Diploid	－	－	－	－	－	2	1/S	0.12/S	0.12/WT	0.25/WT	0.03/S	0.015/S	0.12/S	1/WT	<0.06/WT	SRR20760340
183	F3432	15GF052	CTC20	2015	Asia	China	Guangdong	Guangzhou	11	CC8	811	131.13	Diploid	－	－	－	－	－	2	0.5/S	0.03/S	0.06/WT	0.03/WT	0.03/S	0.015/S	0.015/S	0.5/WT	0.06/WT	F3432	Yes
184	F9517	12HX423	CTC20	2012	Asia	China	Sichuan	Chengdu	11	CC8	359	154.92	Diploid	－	－	－	－	－	2	1/S	0.06/S	0.12/WT	0.12/WT	0.03/S	0.03/S	0.03/S	0.5/WT	<0.06/WT	F9517	Yes
185	SRR12823744	ct05	CTC20	－	Europe	Ireland	－	－	11	CC8	750	192.63	Diploid	－	－	－	－	－	2	<8/NR	－	－	－	<1/NR	－	－	－	－	SRR12823744
186	SRR12823713	ct70	CTC20	－	North America	USA	－	－	11	CC8	10125	66.02	Diploid	－	－	－	－	－	2	<8/NR	－	－	－	<1/NR	－	－	－	－	SRR12823713
187	SRR12823712	ct71	CTC20	－	North America	USA	－	－	11	CC8	359	113.83	Diploid	－	－	－	－	－	2	>=8/R	－	－	－	<1/NR	－	－	－	－	SRR12823712
188	F3720	15GX080		2015	Asia	China	Guangxi	Nanning		CC139	10058	162.36	Diploid	－	－	－	－	－	2	1/S	0.12/S	0.12/WT	0.12/WT	0.03/S	0.03/S	0.12/S	0.5/WT	0.06/WT	F3720	Yes
189	F3962	15JS515	CTC02	2015	Asia	China	Jiangsu	Nanjing	N2	CC25	526	176.09	Diploid	－	－	－	－	－	2	0.5/S	0.03/S	0.06/WT	0.03/WT	0.06/S	0.03/S	0.12/S	0.25/WT	0.12/WT	F3962	Yes
190	F3960	15JS512	CTC02	2015	Asia	China	Jiangsu	Nanjing	N2	CC25	526	174.76	Diploid	－	－	－	－	－	2	64/R	2/R	1/NWT	2/NWT	0.25/S	0.03/S	0.06/S	2/WT	0.06/WT	F3960	Yes
191	F3456	14ZR076	CTC02	2014	Asia	China	Jilin	Changchun	N2	CC25	525	118.97	Diploid	－	－	－	－	－	2	1/S	0.06/S	0.12/WT	0.12/WT	0.015/S	0.03/S	0.03/S	1/WT	0.06/WT	F3456	Yes
192	F3768	14AH075	CTC02	2014	Asia	China	Anhui	Hefei	N2	CC25	525	168.49	Diploid	－	－	－	－	－	2	4/SDD	0.25/I	0.5/WT	0.5/NWT	0.03/S	0.03/S	0.03/S	1/WT	0.06/WT	F3768	Yes
193	F4062	15GH524	CTC02	2015	Asia	China	Beijing	Beijing	N2	CC25	525	119.87	Diploid	－	－	－	－	－	2	1/S	0.12/S	0.25/WT	0.25/WT	0.03/S	0.03/S	0.12/S	0.5/WT	0.06/WT	F4062	Yes
194	F9487	10H1053	CTC02	2010	Asia	China	Heilongjiang	Harbin	N2	CC25	525	110.12	Diploid	－	－	－	－	－	2	2/S	0.12/S	0.25/WT	0.25/WT	0.03/S	0.015/S	0.015/S	1/WT	<0.06/WT	F9487	Yes
195	F3966	15LZ101	CTC02	2015	Asia	China	Gansu	Lanzhou	N2	CC25	525	163.73	Diploid	－	－	－	－	－	2	1/S	0.12/S	0.12/WT	0.12/WT	0.03/S	0.03/S	0.03/S	1/WT	0.06/WT	F3966	Yes
196	F3744	11XY002	CTC02	2011	Asia	China	Hunan	Changsha	N2	CC25	525	132.34	Diploid	－	Chromosome 4-position 1-2×	－	－	－	2	4/SDD	0.25/I	0.5/WT	0.5/NWT	0.06/S	0.03/S	0.015/S	1/WT	0.06/WT	F3744	Yes
197	F3708	13X1007	CTC02	2013	Asia	China	Xinjiang	Urumqi	N2	CC25	525	221.13	Diploid	－	－	－	－	－	2	8/R	0.5/I	0.5/WT	0.5/NWT	0.03/S	0.03/S	0.015/S	1/WT	0.06/WT	F3708	Yes
198	F3740	15ZD335	CTC02	2015	Asia	China	Zhejiang	Hangzhou	N2	CC25	525	179.19	Diploid	－	－	－	－	－	2	2/S	0.25/I	0.25/WT	0.25/WT	0.03/S	0.03/S	0.12/S	0.5/WT	0.06/WT	F3740	Yes
199	F3488	14G1187	CTC02	2014	Asia	China	Guangdong	Guangzhou	N2	CC25	525	117.3	Diploid	－	－	－	－	－	2	128/R	2/R	16/NWT	8/NWT	0.03/S	0.03/S	0.12/S	0.5/WT	0.06/WT	F3488	Yes
200	F4034	15LZ102	CTC02	2015	Asia	China	Gansu	Lanzhou	N2	CC25	525	177.33	Diploid	－	－	－	－	－	2	2/S	0.06/S	0.12/WT	0.25/WT	0.03/S	0.03/S	0.015/S	1/WT	0.06/WT	F4034	Yes
201	F3670	16GY016	CTC02	2016	Asia	China	Guizhou	Guiyang	N2	CC25	525	170.26	Diploid	－	－	－	－	－	2	8/R	0.5/I	0.5/WT	1/NWT	0.03/S	0.06/S	0.06/S	1/WT	0.06/WT	F3670	Yes
202	F4108	14PU811	CTC02	2014	Asia	China	Beijing	Beijing	N2	CC25	525	149.58	Diploid	－	－	－	－	－	2	4/SDD	0.5/I	16/NWT	8/NWT	0.03/S	0.03/S	0.12/S	1/WT	0.06/WT	F4108	Yes
203	F3848	15FJ455	CTC02	2015	Asia	China	Fujian	Fuzhou	N2	CC25	525	131.56	Diploid	－	－	－	－	－	2	4/SDD	0.25/I	0.5/WT	0.5/NWT	0.06/S	0.06/S	0.12/S	1/WT	0.06/WT	F3848	Yes
204	F3380	15FJ462	CTC02	2015	Asia	China	Fujian	Fuzhou	N2	CC25	525	292.56	Diploid	－	－	－	－	－	2	4/SDD	0.25/I	0.5/WT	0.5/NWT	0.06/S	0.06/S	0.12/S	0.5/WT	0.06/WT	F3380	Yes
205	F3796	14DL026	CTC02	2014	Asia	China	Liaoning	Dalian	N2	CC25	525	168.84	Diploid	－	－	－	－	－	2	256/R	4/R	16/NWT	2/NWT	0.25/S	0.03/S	0.12/S	1/WT	0.06/WT	F3796	Yes
206	F3856	16F1112	CTC02	2016	Asia	China	Fujian	Fuzhou	N2	CC25	525	140.76	Diploid	－	－	－	－	－	2	16/R	1/R	0.25/WT	0.25/WT	0.06/S	0.06/S	0.12/S	1/WT	0.06/WT	F3856	Yes
207	F9476	12BD206	CTC02	2012	Asia	China	Beijing	Beijing	N2	CC25	525	143.3	Diploid	－	－	－	G464S	Homozygous	2	>256/R	4/R	1/NWT	1/NWT	0.06/S	0.03/S	0.03/S	0.5/WT	<0.06/WT	F9476	Yes
208	F3196	15A1037	CTC02	2015	Asia	China	Shaanxi	Xi'an	N2	CC25	525	138.42	Diploid	－	－	－	－	－	2	0.5/S	0.008/S	0.06/WT	0.03/WT	0.06/S	0.015/S	0.06/S	0.25/WT	0.06/WT	F3196	Yes
209	F4024	14SF022		2014	Asia	China	Shangxi	Taiyuan		CC6	437	189.66	Diploid	－	－	－	－	－	2	2/S	0.12/S	0.25/WT	0.5/NWT	0.03/S	0.03/S	0.03/S	1/WT	0.06/WT	F4024	Yes
210	F3362	15XY256		2015	Asia	China	Hunan	Changsha	N7	CC114	10015	112.42	Diploid	－	－	－	－	－	2	2/S	0.25/I	0.5/WT	0.5/NWT	0.06/S	0.03/S	0.06/S	1/WT	0.06/WT	F3362	Yes
211	F3332	15HB046		2015	Asia	China	Heibei	Shijiazhuang		CC6	437	103.61	Diploid	－	－	－	－	－	2	1/S	0.03/S	0.06/WT	0.12/WT	0.03/S	0.015/S	0.03/S	1/WT	0.06/WT	F3332	Yes
212	F3446	15XY257		2015	Asia	China	Hunan	Changsha		CC6	10031	108.75	Diploid	－	－	－	－	－	2	2/S	0.5/I	0.5/WT	0.5/NWT	0.03/S	0.03/S	0.03/S	1/WT	0.06/WT	F3446	Yes
213	F3232	15NX137		2015	Asia	China	Ningxia	Yinchuan	12	CC6	10009	98.29	Diploid	－	－	－	－	－	2	0.25/S	0.008/S	0.015/WT	0.015/WT	0.03/S	0.015/S	0.015/S	0.5/WT	0.06/WT	F3232	Yes
214	F9473	10BD107		2010	Asia	China	Beijing	Beijing		CC163	10106	149.59	Diploid	－	－	－	－	－	2	2/S	0.12/S	0.25/WT	0.12/WT	0.12/S	0.03/S	0.12/S	0.5/WT	<0.06/WT	F9473	Yes
215	F3190	15H4224	CTC01	2015	Asia	China	Heilongjiang	Harbin	5	CC7	331	170.27	Diploid	－	－	－	－	－	2	0.5/S	0.008/S	0.06/WT	0.03/WT	0.03/S	0.015/S	0.015/S	0.5/WT	0.06/WT	F3190	Yes
216	F4080	15H1420	CTC01	2015	Asia	China	Heilongjiang	Harbin	5	CC7	331	166.96	Diploid	－	－	－	－	－	2	1/S	0.03/S	0.06/WT	0.06/WT	0.03/S	0.03/S	0.03/S	0.5/WT	0.06/WT	F4080	Yes
217	F3908	15CQ217	CTC01	2015	Asia	China	Chongqing	Chongqing	5	CC7	331	130.7	Diploid	－	－	－	－	－	2	2/S	0.12/S	0.25/WT	0.12/WT	0.12/S	0.06/S	0.12/S	0.5/WT	0.06/WT	F3908	Yes
218	F4002	13RJ151	CTC01	2013	Asia	China	Shanghai	Shanghai	5	CC132	10045	162.37	Diploid	－	Chromosome 4-position 1-4×	－	－	－	2	1/S	0.12/S	0.25/WT	0.25/WT	0.03/S	0.03/S	0.03/S	1/WT	0.06/WT	F4002	Yes
219	F3590	13RJ149	CTC01	2013	Asia	China	Shanghai	Shanghai	5	CC132	10045	180.47	Diploid	－	Chromosome 4-position 1-2×	－	－	－	2	2/S	0.25/I	0.25/WT	0.25/WT	0.06/S	0.03/S	0.06/S	1/WT	0.06/WT	F3590	Yes
220	F3738	16F1125	CTC01	2016	Asia	China	Fujian	Fuzhou	5	CC7	394	155.31	Diploid	－	－	－	－	－	2	2/S	0.25/I	0.25/WT	0.5/NWT	0.06/S	0.06/S	0.12/S	1/WT	0.06/WT	F3738	Yes
221	F9503	09HX011	CTC01	2009	Asia	China	Sichuan	Chengdu	5	CC7	331	218.96	Diploid	－	－	－	－	－	2	2/S	0.12/S	0.25/WT	0.12/WT	0.03/S	0.03/S	0.03/S	1/WT	<0.06/WT	F9503	Yes
222	F3476	15TJ689	CTC01	2015	Asia	China	Hubei	Wuhan	5	CC7	331	129.27	Diploid	－	－	－	－	－	2	4/SDD	0.5/I	0.5/WT	0.5/NWT	0.12/S	0.06/S	0.12/S	1/WT	0.06/WT	F3476	Yes
223	F4014	15J2048	CTC01	2015	Asia	China	Jiangxi	Nanchang	5	CC7	394	150.49	Diploid	－	－	－	－	－	2	2/S	0.25/I	0.25/WT	0.25/WT	0.06/S	0.03/S	0.12/S	0.25/WT	0.06/WT	F4014	Yes
224	F3408	15GH457	CTC01	2015	Asia	China	Beijing	Beijing	5	CC7	394	117.28	Diploid	－	－	－	－	－	2	1/S	0.03/S	0.06/WT	0.06/WT	0.03/S	0.03/S	0.015/S	0.5/WT	0.06/WT	F3408	Yes
225	F3226	16K1100	CTC01	2016	Asia	China	Yunnan	Kunming	5	CC7	10008	127.5	Diploid	－	－	－	－	－	2	256/R	8/R	16/NWT	8/NWT	0.25/S	0.06/S	0.25/S	1/WT	0.25/WT	F3226	Yes
226	F3572	15PU989	CTC01	2015	Asia	China	Beijing	Beijing	5	CC7	394	171.05	Diploid	－	－	－	－	－	2	2/S	0.25/I	0.25/WT	0.25/WT	0.03/S	0.06/S	0.12/S	1/WT	0.06/WT	F3572	Yes
227	F9483	13BD298	CTC01	2013	Asia	China	Beijing	Beijing		CC7	10108	155.39	Diploid	－	－	－	－	－	2	2/S	0.25/I	0.25/WT	0.25/WT	0.03/S	0.03/S	0.12/S	1/WT	<0.06/WT	F9483	Yes
228	F3736	15G1204	CTC01	2015	Asia	China	Guangdong	Guangzhou	5	CC7	394	142.62	Diploid	Chromosome 6-1.5×	－	－	－	－	2	4/SDD	0.25/I	0.25/WT	0.25/WT	0.03/S	0.015/S	0.12/S	0.5/WT	0.06/WT	F3736	Yes
229	F4036	15A1077	CTC01	2015	Asia	China	Shaanxi	Xi'an	5	CC7	394	165.91	Diploid	－	Chromosome 4-position 1-2.5×	－	－	－	2	2/S	0.25/I	0.25/WT	0.25/WT	0.03/S	0.03/S	0.03/S	0.5/WT	0.06/WT	F4036	Yes
230	F9514	11HX250	CTC01	2011	Asia	China	Sichuan	Chengdu	5	CC7	394	155.54	Diploid	－	－	－	－	－	2	2/S	0.06/S	0.12/WT	0.12/WT	0.06/S	0.015/S	0.06/S	1/WT	0.12/WT	F9514	Yes
231	F3988	15JS480	CTC01	2015	Asia	China	Jiangsu	Nanjing	5	CC7	394	157.12	Diploid	－	－	－	－	－	2	2/S	0.12/S	0.25/WT	0.12/WT	0.12/S	0.06/S	0.12/S	0.5/WT	0.06/WT	F3988	Yes
232	F3694	14H1407	CTC01	2014	Asia	China	Heilongjiang	Harbin	5	CC7	394	141.97	Diploid	－	Chromosome 4-position 1-3×	－	－	－	2	1/S	0.12/S	0.12/WT	0.12/WT	0.03/S	0.03/S	0.03/S	1/WT	0.06/WT	F3694	Yes
233	F4048	15DP065	CTC01	2015	Asia	China	Chongqing	Chongqing	5	CC7	394	131.87	Diploid	－	－	－	－	－	2	256/R	8/R	0.5/WT	1/NWT	0.06/S	0.06/S	0.12/S	0.5/WT	0.06/WT	F4048	Yes
234	F4010	15CQ246	CTC01	2015	Asia	China	Chongqing	Chongqing	5	CC7	394	152.27	Diploid	－	－	－	－	－	2	1/S	0.06/S	0.12/WT	0.12/WT	0.12/S	0.03/S	0.015/S	0.5/WT	0.06/WT	F4010	Yes
235	F3450	14Z2111	CTC01	2014	Asia	China	Zhejiang	Hangzhou	5	CC7	331	141.54	Diploid	－	－	－	－	－	2	1/S	0.06/S	0.12/WT	0.12/WT	0.06/S	0.015/S	0.06/S	0.5/WT	0.06/WT	F3450	Yes
236	F3886	11XY001	CTC01	2011	Asia	China	Hunan	Changsha	5	CC7	331	118.53	Diploid	－	－	－	－	－	2	2/S	0.12/S	0.25/WT	0.25/WT	0.03/S	0.03/S	0.015/S	0.5/WT	0.06/WT	F3886	Yes
237	F3410	15GH455	CTC01	2015	Asia	China	Beijing	Beijing	5	CC7	10023	135.11	Diploid	－	－	－	－	－	2	0.5/S	0.03/S	0.03/WT	0.03/WT	0.03/S	0.03/S	0.015/S	0.5/WT	0.06/WT	F3410	Yes
238	F3710	13X1016	CTC01	2013	Asia	China	Xinjiang	Urumqi	5	CC7	331	124.67	Diploid	－	－	－	－	－	2	2/S	0.25/I	0.25/WT	0.25/WT	0.03/S	0.03/S	0.015/S	0.5/WT	0.06/WT	F3710	Yes
239	F3170	15H1504	CTC01	2015	Asia	China	Heilongjiang	Harbin	5	CC7	394	148.31	Triploid	－	－	－	－	－	2	1/S	0.03/S	0.12/WT	0.12/WT	0.06/S	0.015/S	0.015/S	0.5/WT	0.06/WT	F3170	Yes
240	F3986	14AH064	CTC01	2014	Asia	China	Anhui	Hefei	5	CC7	331	155.31	Diploid	－	－	－	－	－	2	2/S	0.12/S	0.12/WT	0.12/WT	0.015/S	0.03/S	0.015/S	1/WT	0.06/WT	F3986	Yes
241	F3686	16HX940	CTC01	2016	Asia	China	Sichuan	Chengdu	5	CC7	331	159.36	Diploid	－	－	－	－	－	2	2/S	0.25/I	0.25/WT	0.25/WT	0.25/S	0.06/S	0.12/S	0.5/WT	0.06/WT	F3686	Yes
242	F3718	15GX104	CTC01	2015	Asia	China	Guangxi	Nanning	5	CC7	981	138.51	Diploid	－	－	－	－	－	2	2/S	0.12/S	0.25/WT	0.25/WT	0.03/S	0.03/S	0.12/S	0.5/WT	0.12/WT	F3718	Yes
243	F4138	11XY017	CTC01	2011	Asia	China	Hunan	Changsha	5	CC7	394	119.18	Diploid	－	－	－	－	－	2	2/S	0.12/S	0.25/WT	0.25/WT	0.03/S	0.03/S	0.015/S	0.5/WT	0.06/WT	F4138	Yes
244	F3594	16GY025	CTC01	2016	Asia	China	Guizhou	Guiyang	5	CC7	10046	164.81	Diploid	－	－	－	－	－	2	2/S	0.12/S	0.25/WT	0.25/WT	0.06/S	0.03/S	0.12/S	1/WT	0.06/WT	F3594	Yes
245	F3990	15JS486	CTC01	2015	Asia	China	Jiangsu	Nanjing	5	CC7	434	148.16	Diploid	－	－	－	－	－	2	0.25/S	0.008/S	0.12/WT	0.03/WT	0.03/S	0.015/S	0.06/S	0.5/WT	0.06/WT	F3990	Yes
246	F3462	15H1466	CTC01	2015	Asia	China	Heilongjiang	Harbin	5	CC7	434	142.41	Diploid	－	－	－	－	－	2	8/R	0.5/I	0.5/WT	1/NWT	0.03/S	0.03/S	0.03/S	1/WT	0.06/WT	F3462	Yes
247	F3350	15H1472	CTC01	2015	Asia	China	Heilongjiang	Harbin	5	CC7	434	122.57	Diploid	－	－	－	－	－	2	4/SDD	0.5/I	0.5/WT	0.5/NWT	0.03/S	0.03/S	0.03/S	1/WT	0.06/WT	F3350	Yes
248	F4094	15HX892	CTC01	2015	Asia	China	Sichuan	Chengdu	5	CC7	394	141.31	Diploid	－	－	－	－	－	2	256/R	8/R	0.5/WT	0.5/NWT	0.25/S	0.06/S	0.12/S	0.5/WT	0.06/WT	F4094	Yes
249	F3682	16HZ092	CTC01	2016	Asia	China	Henan	Zhengzhou	5	CC7	394	133.03	Diploid	－	－	－	－	－	2	2/S	0.12/S	0.25/WT	0.12/WT	0.25/S	0.06/S	0.12/S	0.5/WT	0.06/WT	F3682	Yes
250	F4042	15CZ006	CTC01	2015	Asia	China	Shanghai	Shanghai	5	CC7	443	119.44	Diploid	－	－	－	－	－	2	2/S	0.25/I	0.5/WT	0.5/NWT	0.03/S	0.03/S	0.03/S	1/WT	0.06/WT	F4042	Yes
251	F3716	14G1216	CTC01	2014	Asia	China	Guangdong	Guangzhou	5	CC7	443	136.85	Diploid	－	－	－	－	－	2	2/S	0.12/S	0.25/WT	0.25/WT	0.06/S	0.03/S	0.12/S	1/WT	0.06/WT	F3716	Yes
252	SRR20760353	19-008-0049	CTC01	2015	Oceania	Australia	－	－	5	CC7	331	110.24	Diploid	－	－	－	－	－	2	2/S	0.25/I	0.25/WT	0.25/WT	0.03/S	0.015/S	0.03/S	1/WT	<0.06/WT	SRR20760353
253	F3792	14J3055	CTC01	2014	Asia	China	Jiangxi	Nanchang	5	CC7	443	122.8	Diploid	－	－	－	－	－	2	2/S	0.06/S	0.12/WT	0.12/WT	0.03/S	0.03/S	0.015/S	0.5/WT	0.5/WT	F3792	Yes
254	F3656	14JD036	CTC01	2014	Asia	China	Jilin	Changchun	5	CC7	1396	171.94	Diploid	－	－	－	－	－	2	256/R	8/R	16/NWT	8/NWT	0.03/S	0.03/S	0.03/S	1/WT	0.06/WT	F3656	Yes
255	F3630	13J3048	CTC01	2013	Asia	China	Jiangxi	Nanchang	5	CC7	10044	137.05	Triploid	Chromosome 6-0.5×	－	－	－	－	2	2/S	0.12/S	0.12/WT	0.12/WT	0.03/S	0.015/S	0.015/S	0.5/WT	0.06/WT	F3630	Yes
256	F3588	13J3049	CTC01	2013	Asia	China	Jiangxi	Nanchang	5	CC7	10044	155.13	Triploid	Chromosome 6-0.5×	－	－	－	－	2	2/S	0.12/S	0.25/WT	0.25/WT	0.03/S	0.015/S	0.015/S	0.5/WT	0.06/WT	F3588	Yes
257	SRR20760355	19-008-0047		2015	Oceania	Australia	－	－		CC94	10178	88.14	Diploid	－	－	－	－	－	2	1/S	0.12/S	0.25/WT	0.25/WT	0.03/S	0.015/S	0.03/S	1/WT	0.06/WT	SRR20760355
258	F3882	16TJ823		2016	Asia	China	Hubei	Wuhan		CC150	1269	152.22	Diploid	－	Chromosome 4-position 1-4×	－	－	－	2	1/S	0.06/S	0.12/WT	0.12/WT	0.06/S	0.03/S	0.06/S	1/WT	0.06/WT	F3882	Yes
259	F3936	15JS513		2015	Asia	China	Jiangsu	Nanjing		CC154	10081	157.84	Diploid	－	－	－	－	－	2	0.5/S	0.015/S	0.06/WT	0.03/WT	0.06/S	0.03/S	0.06/S	0.5/WT	0.12/WT	F3936	Yes
260	F9481	13BD278		2013	Asia	China	Beijing	Beijing		CC35	10092	141.11	Diploid	－	－	－	－	－	2	1/S	0.12/S	0.12/WT	0.12/WT	0.06/S	0.03/S	0.12/S	1/WT	<0.06/WT	F9481	Yes
261	F4050	15GH483		2015	Asia	China	Beijing	Beijing		CC35	10092	154.11	Diploid	－	－	－	－	－	2	1/S	0.06/S	0.12/WT	0.12/WT	0.03/S	0.03/S	0.03/S	0.5/WT	0.06/WT	F4050	Yes
262	F3916	16PU1111		2016	Asia	China	Beijing	Beijing		CC11	10079	141.13	Diploid	－	－	－	－	－	2	2/S	0.12/S	0.25/WT	0.25/WT	0.03/S	0.03/S	0.03/S	1/WT	0.12/WT	F3916	Yes
263	F4114	15PU1020		2015	Asia	China	Beijing	Beijing	12	CC35	511	154.57	Diploid	－	－	－	－	－	2	2/S	0.12/S	0.12/WT	0.25/WT	0.06/S	0.03/S	0.06/S	2/WT	0.06/WT	F4114	Yes
264	F3814	15PU1044		2015	Asia	China	Beijing	Beijing	12	CC35	511	113.71	Diploid	－	－	－	－	－	2	2/S	0.12/S	0.12/WT	0.12/WT	0.03/S	0.03/S	0.06/S	1/WT	0.06/WT	F3814	Yes
265	F3638	16HS341		2016	Asia	China	Shanghai	Shanghai		CC135	10051	117.24	Diploid	－	－	－	－	－	2	32/R	2/R	0.25/WT	0.12/WT	0.12/S	0.03/S	0.25/S	0.25/WT	0.06/WT	F3638	Yes
266	F3498	15FJ435		2015	Asia	China	Fujian	Fuzhou		CC11	10017	127.34	Diploid	－	－	－	－	－	2	2/S	0.25/I	0.25/WT	0.25/WT	0.03/S	0.03/S	0.03/S	0.5/WT	0.06/WT	F3498	Yes
267	F3384	16GY012		2016	Asia	China	Guizhou	Guiyang		CC11	10017	119.16	Diploid	－	－	－	－	－	2	2/S	0.12/S	0.25/WT	0.25/WT	0.03/S	0.03/S	0.015/S	0.5/WT	0.06/WT	F3384	Yes
268	F3438	15GF028		2015	Asia	China	Guangdong	Guangzhou		CC124	10030	119.94	Diploid	－	－	－	－	－	2	1/S	0.06/S	0.06/WT	0.06/WT	0.03/S	0.03/S	0.015/S	1/WT	0.06/WT	F3438	Yes
269	F3340	15GH476		2015	Asia	China	Beijing	Beijing	19	CC112	10010	120.94	Diploid	－	－	－	－	－	2	1/S	0.06/S	0.12/WT	0.12/WT	0.03/S	0.03/S	0.03/S	0.5/WT	0.06/WT	F3340	Yes
270	F3556	15JS389	CTC06	2015	Asia	China	Jiangsu	Nanjing	12	CC6	169	136.94	Diploid	－	－	－	－	－	2	1/S	0.06/S	0.12/WT	0.12/WT	0.06/S	0.03/S	0.06/S	1/WT	0.06/WT	F3556	Yes
271	F3734	15G1208	CTC06	2015	Asia	China	Guangdong	Guangzhou	12	CC6	169	131.86	Diploid	－	－	－	－	－	2	1/S	0.12/S	0.25/WT	0.25/WT	0.03/S	0.03/S	0.03/S	1/WT	0.06/WT	F3734	Yes
272	F4064	16GH544	CTC06	2016	Asia	China	Beijing	Beijing	12	CC6	169	92.63	Diploid	－	－	－	－	－	2	4/SDD	0.25/I	0.5/WT	0.5/NWT	0.12/S	0.03/S	0.03/S	0.5/WT	0.06/WT	F4064	Yes
273	F4032	15LZ100	CTC06	2015	Asia	China	Gansu	Lanzhou	12	CC6	169	252.08	Diploid	－	－	－	－	－	2	1/S	0.06/S	0.12/WT	0.12/WT	0.03/S	0.03/S	0.06/S	1/WT	0.06/WT	F4032	Yes
274	F3818	15Z2150	CTC06	2015	Asia	China	Zhejiang	Hangzhou	12	CC6	1298	142.54	Diploid	－	－	－	－	－	2	2/S	0.12/S	0.25/WT	0.12/WT	0.03/S	0.06/S	0.12/S	1/WT	0.06/WT	F3818	Yes
275	F3644	15H1470	CTC06	2015	Asia	China	Heilongjiang	Harbin	12	CC6	169	123.32	Diploid	－	－	－	－	－	2	2/S	0.12/S	0.25/WT	0.25/WT	0.03/S	0.03/S	0.03/S	1/WT	0.06/WT	F3644	Yes
276	F3642	15H1469	CTC06	2015	Asia	China	Heilongjiang	Harbin	12	CC6	169	136.61	Diploid	－	－	－	－	－	2	2/S	0.12/S	0.25/WT	0.25/WT	0.03/S	0.06/S	0.03/S	1/WT	0.06/WT	F3642	Yes
277	F3760	15Z2125	CTC06	2015	Asia	China	Zhejiang	Hangzhou	12	CC6	169	137.08	Diploid	－	－	－	－	－	2	1/S	0.06/S	0.12/WT	0.12/WT	0.06/S	0.03/S	0.06/S	1/WT	0.06/WT	F3760	Yes
278	F9523	12HX598	CTC06	2012	Asia	China	Sichuan	Chengdu	12	CC6	169	170.97	Diploid	－	－	－	－	－	2	2/S	0.12/S	0.25/WT	0.25/WT	0.03/S	0.03/S	0.12/S	0.5/WT	<0.06/WT	F9523	Yes
279	F9475	12BD183	CTC06	2012	Asia	China	Beijing	Beijing	12	CC6	10107	120.87	Diploid	－	－	－	－	－	2	2/S	0.06/S	0.12/WT	0.12/WT	0.03/S	0.03/S	0.015/S	1/WT	<0.06/WT	F9475	Yes
280	F3698	15H1434	CTC06	2015	Asia	China	Heilongjiang	Harbin	12	CC6	174	133.57	Diploid	－	－	－	－	－	2	1/S	0.06/S	0.06/WT	0.12/WT	0.015/S	0.015/S	0.015/S	1/WT	0.06/WT	F3698	Yes
281	F4128	14SF023	CTC06	2014	Asia	China	Shangxi	Taiyuan	12	CC6	169	146.74	Diploid	－	－	－	－	－	2	2/S	0.12/S	0.12/WT	0.25/WT	0.03/S	0.03/S	0.12/S	1/WT	0.06/WT	F4128	Yes
282	F3704	15GH489	CTC06	2015	Asia	China	Beijing	Beijing	12	CC6	169	119.14	Diploid	－	－	－	－	－	2	1/S	0.03/S	0.06/WT	0.06/WT	0.03/S	0.03/S	0.03/S	0.5/WT	0.06/WT	F3704	Yes
283	F3310	13XJ053	CTC06	2013	Asia	China	Shaanxi	Xi'an	12	CC6	169	156.51	Diploid	－	Chromosome 4-position 1-3.5×	－	－	－	2	2/S	0.12/S	0.25/WT	0.12/WT	0.03/S	0.03/S	0.06/S	1/WT	0.06/WT	F3310	Yes
284	F3954	11XY014	CTC06	2011	Asia	China	Hunan	Changsha	12	CC6	415	123.25	Diploid	－	－	－	－	－	2	1/S	0.12/S	0.25/WT	0.25/WT	0.03/S	0.03/S	0.03/S	1/WT	0.06/WT	F3954	Yes
285	F3154	14H1409	CTC06	2014	Asia	China	Heilongjiang	Harbin	12	CC6	415	127.5	Diploid	－	－	－	－	－	2	0.25/S	0.008/S	0.015/WT	0.015/WT	0.015/S	0.015/S	0.015/S	1/WT	0.06/WT	F3154	Yes
286	F3840	15A1033	CTC06	2015	Asia	China	Shaanxi	Xi'an	12	CC6	169	147.75	Diploid	－	Chromosome 4-position 1-2×	－	－	－	2	2/S	0.12/S	0.25/WT	0.25/WT	0.03/S	0.03/S	0.06/S	1/WT	0.06/WT	F3840	Yes
287	F3822	15Z2146	CTC06	2015	Asia	China	Zhejiang	Hangzhou	12	CC6	10069	127.07	Diploid	－	－	－	－	－	2	1/S	0.06/S	0.12/WT	0.12/WT	0.03/S	0.03/S	0.03/S	1/WT	0.06/WT	F3822	Yes
288	F3836	15PU1000	CTC06	2015	Asia	China	Beijing	Beijing	12	CC6	169	184.77	Diploid	－	－	－	－	－	2	16/R	0.5/I	1/NWT	2/NWT	0.03/S	0.03/S	0.015/S	1/WT	0.06/WT	F3836	Yes
289	F3586	14SS009	CTC06	2014	Asia	China	Shangxi	Taiyuan	12	CC6	169	134.49	Diploid	－	－	－	－	－	2	1/S	0.12/S	0.25/WT	0.25/WT	0.06/S	0.03/S	0.06/S	1/WT	0.06/WT	F3586	Yes
290	F3364	14XJ086	CTC06	2014	Asia	China	Shaanxi	Xi'an	12	CC6	169	130.99	Diploid	－	－	－	－	－	2	2/S	0.25/I	0.25/WT	0.5/NWT	0.03/S	0.03/S	0.03/S	2/WT	0.06/WT	F3364	Yes
291	F4046	15DL070	CTC06	2015	Asia	China	Liaoning	Dalian	12	CC6	169	120.82	Diploid	－	－	－	－	－	2	2/S	0.12/S	0.12/WT	0.25/WT	0.06/S	0.06/S	0.12/S	0.5/WT	0.06/WT	F4046	Yes
292	F9490	11H1164	CTC06	2011	Asia	China	Heilongjiang	Harbin	12	CC6	169	135.01	Diploid	－	－	－	－	－	2	1/S	0.06/S	0.25/WT	0.25/WT	0.03/S	0.015/S	0.015/S	0.5/WT	<0.06/WT	F9490	Yes
293	F3978	14LR214	CTC06	2014	Asia	China	Liaoning	Shenyang	12	CC6	169	259.26	Diploid	－	－	－	－	－	2	1/S	0.06/S	0.12/WT	0.12/WT	0.06/S	0.03/S	0.03/S	1/WT	0.06/WT	F3978	Yes
294	F3844	15A1052	CTC06	2015	Asia	China	Shaanxi	Xi'an	12	CC6	169	130.88	Diploid	－	－	－	－	－	2	1/S	0.12/S	0.25/WT	0.25/WT	0.03/S	0.03/S	0.12/S	1/WT	0.06/WT	F3844	Yes
295	F3724	15HB050	CTC06	2015	Asia	China	Heibei	Shijiazhuang	12	CC6	169	125.3	Diploid	－	Chromosome 4-position 1-1.5×	－	－	－	2	1/S	0.06/S	0.12/WT	0.06/WT	0.015/S	0.015/S	0.015/S	1/WT	0.06/WT	F3724	Yes
296	F3636	14HB039	CTC06	2014	Asia	China	Heibei	Shijiazhuang	12	CC6	169	122.26	Diploid	－	－	－	－	－	2	1/S	0.06/S	0.06/WT	0.06/WT	0.03/S	0.03/S	0.015/S	1/WT	0.06/WT	F3636	Yes
297	F3338	15GH481	CTC06	2015	Asia	China	Beijing	Beijing	12	CC6	169	165.67	Diploid	－	－	－	－	－	2	1/S	0.06/S	0.12/WT	0.06/WT	0.06/S	0.03/S	0.12/S	1/WT	0.06/WT	F3338	Yes
298	F3296	15X1061	CTC06	2015	Asia	China	Xinjiang	Urumqi	12	CC6	169	183.21	Diploid	－	－	－	－	－	2	0.25/S	0.008/S	0.06/WT	0.03/WT	0.06/S	0.015/S	0.06/S	1/WT	0.12/WT	F3296	Yes
299	F4160	13ZR020	CTC06	2013	Asia	China	Jilin	Changchun	12	CC6	169	136.32	Diploid	－	－	－	－	－	2	4/SDD	0.5/I	0.5/WT	0.5/NWT	0.25/S	0.06/S	0.5/I	2/WT	0.12/WT	F4160	Yes
300	F3666	16GY022	CTC06	2016	Asia	China	Guizhou	Guiyang	12	CC6	169	164.21	Diploid	－	－	－	－	－	2	2/S	0.12/S	0.5/WT	0.25/WT	0.03/S	0.06/S	0.12/S	1/WT	0.06/WT	F3666	Yes
301	F3610	14SJ120		2014	Asia	China	Liaoning	Shenyang		CC134	10049	151.34	Diploid	－	－	－	－	－	2	1/S	0.015/S	0.06/WT	0.06/WT	0.5/I	1/R	0.5/I	0.25/WT	0.06/WT	F3610	Yes
302	F3388	16GF093		2016	Asia	China	Guangdong	Guangzhou		CC115	10018	120.47	Triploid	－	－	－	－	－	2	1/S	0.06/S	0.25/WT	0.06/WT	0.06/S	0.03/S	0.12/S	0.5/WT	0.12/WT	F3388	Yes
303	SRR18971068	10-04-07-38		－	Europe	Netherlands	－	－		CC84	10164	97.52	Diploid	－	－	－	－	－	2	－	－	－	－	－	－	－	－	－	SRR18971068
304	SRR20760413	19-008-0060		2004	Oceania	Australia	－	－	8	CC105	10195	90.39	Diploid	－	Chromosome 3-position 2-2×	－	－	－	2	1/S	0.12/S	0.25/WT	0.12/WT	0.12/S	0.03/S	0.12/S	1/WT	0.12/WT	SRR20760413
305	SRR20760401	19-008-0071		2004	Oceania	Australia	－	－	8	CC105	10195	143.05	Diploid	－	Chromosome 3-position 2-2×	－	－	－	2	1/S	0.12/S	0.25/WT	0.25/WT	0.06/S	0.015/S	0.12/S	1/WT	0.06/WT	SRR20760401
306	F3910	15CQ230		2015	Asia	China	Chongqing	Chongqing		CC153	10078	142.29	Diploid	－	－	－	－	－	2	2/S	0.12/S	0.25/WT	0.5/NWT	0.12/S	0.06/S	0.12/S	0.5/WT	0.06/WT	F3910	Yes
307	SRR6659598	ATCC MYA-3404		－	－	－	－	－		CC11	23	61.45	Diploid	－	Chromosome R-position 1-2×	－	－	－	2	－	－	－	－	－	－	－	－	－	SRR6659598
308	SRR10999803	ct11		－	Europe	Netherlands	－	－		CC11	23	171.77	Diploid	－	－	－	－	－	2	<8/NR	－	－	－	<1/NR	－	－	－	－	SRR10999803
309	F3378	15FJ461		2015	Asia	China	Fujian	Fuzhou		CC18	10016	117.28	Triploid	－	－	－	－	－	2	2/S	0.12/S	0.25/WT	0.25/WT	0.06/S	0.03/S	0.12/S	0.5/WT	0.12/WT	F3378	Yes
310	F3934	15FJ458		2015	Asia	China	Fujian	Fuzhou		CC18	10016	210.07	Triploid	－	－	－	－	－	2	1/S	0.12/S	0.25/WT	0.25/WT	0.03/S	0.03/S	0.12/S	0.5/WT	0.25/WT	F3934	Yes
311	F3846	15FJ459		2015	Asia	China	Fujian	Fuzhou		CC18	10016	159.38	Triploid	－	－	－	－	－	2	2/S	0.25/I	0.25/WT	0.25/WT	0.06/S	0.06/S	0.12/S	0.5/WT	0.12/WT	F3846	Yes
312	F3748	15A1027		2015	Asia	China	Shaanxi	Xi'an		CC140	10059	120.69	Diploid	－	Chromosome 4-position 1-1.5×	－	－	－	2	2/S	0.12/S	0.25/WT	0.25/WT	0.03/S	0.03/S	0.06/S	1/WT	0.12/WT	F3748	Yes
313	F3702	15GH487		2015	Asia	China	Beijing	Beijing		CC18	10016	145.81	Triploid	－	Chromosome 4-position 1-3×	－	－	－	2	1/S	0.06/S	0.12/WT	0.06/WT	0.03/S	0.03/S	0.06/S	0.5/WT	0.06/WT	F3702	Yes
314	F3864	16DL080	CTC17	2016	Asia	China	Liaoning	Dalian		CC34	730	225.29	Diploid	－	－	－	－	－	2	1/S	0.06/S	0.12/WT	0.12/WT	0.06/S	0.06/S	0.12/S	0.5/WT	0.12/WT	F3864	Yes
315	F3930	16SS023	CTC17	2016	Asia	China	Shangxi	Taiyuan		CC34	730	144.99	Diploid	－	－	－	－	－	2	2/S	0.25/I	0.25/WT	0.25/WT	0.06/S	0.03/S	0.12/S	0.5/WT	0.12/WT	F3930	Yes
316	F4088	16HS472	CTC17	2016	Asia	China	Shanghai	Shanghai		CC34	730	117.83	Diploid	－	－	－	－	－	2	1/S	0.06/S	0.12/WT	0.12/WT	0.25/S	0.06/S	0.25/S	1/WT	0.12/WT	F4088	Yes
317	F4086	16HS467	CTC17	2016	Asia	China	Shanghai	Shanghai		CC34	10095	130.5	Diploid	－	－	－	－	－	2	1/S	0.06/S	0.12/WT	0.12/WT	0.25/S	0.06/S	0.25/S	1/WT	0.12/WT	F4086	Yes
318	F3564	15NX182	CTC17	2015	Asia	China	Ningxia	Yinchuan		CC34	977	128.77	Diploid	－	－	－	－	－	2	1/S	0.06/S	0.12/WT	0.12/WT	0.03/S	0.06/S	0.25/S	1/WT	0.12/WT	F3564	Yes
319	F3486	15TJ683	CTC17	2015	Asia	China	Hubei	Wuhan		CC34	977	150.84	Diploid	－	－	－	－	－	2	2/S	0.12/S	0.25/WT	0.25/WT	0.06/S	0.03/S	0.015/S	1/WT	0.12/WT	F3486	Yes
320	F9500	13H1294		2013	Asia	China	Heilongjiang	Harbin		CC165	10112	149.37	Diploid	－	Chromosome 3-position 3-0.5×	－	－	－	2	2/S	0.12/S	0.12/WT	0.12/WT	0.06/S	0.03/S	0.25/S	0.5/WT	<0.06/WT	F9500	Yes
321	F3774	16LR315		2016	Asia	China	Liaoning	Shenyang		CC143	10062	190.48	Diploid	－	－	－	－	－	2	0.5/S	0.06/S	0.12/WT	0.12/WT	0.06/S	0.06/S	0.06/S	0.5/WT	0.06/WT	F3774	Yes
322	F3940	13J2020		2013	Asia	China	Jiangxi	Nanchang	5	CC155	10082	146.5	Diploid	－	Chromosome 6-position 1-2×	－	－	－	2	2/S	0.12/S	0.12/WT	0.12/WT	0.03/S	0.03/S	0.03/S	1/WT	0.06/WT	F3940	Yes
323	F3830	16SJ251	CTC07	2016	Asia	China	Liaoning	Shenyang	N8	CC12	10071	142.7	Diploid	－	－	－	－	－	2	2/S	0.25/I	0.25/WT	0.25/WT	0.06/S	0.03/S	0.06/S	0.25/WT	0.06/WT	F3830	Yes
324	F4104	12NX080	CTC07	2012	Asia	China	Ningxia	Yinchuan	N8	CC12	10098	145.65	Diploid	－	－	－	－	－	2	1/S	0.06/S	0.12/WT	0.12/WT	0.03/S	0.03/S	0.015/S	1/WT	0.06/WT	F4104	Yes
325	F3678	14Z2106	CTC07	2014	Asia	China	Zhejiang	Hangzhou	N8	CC12	10055	143.68	Diploid	－	－	－	－	－	2	0.5/S	0.03/S	0.12/WT	0.06/WT	0.12/S	0.03/S	0.12/S	0.5/WT	0.06/WT	F3678	Yes
326	F3956	15JD109	CTC07	2015	Asia	China	Jilin	Changchun	N8	CC12	10006	145.96	Diploid	－	－	－	－	－	2	4/SDD	0.5/I	0.5/WT	0.5/NWT	0.03/S	0.06/S	0.06/S	0.5/WT	0.25/WT	F3956	Yes
327	F3690	14JD038	CTC07	2014	Asia	China	Jilin	Changchun	N8	CC12	10006	111.38	Diploid	－	－	－	－	－	2	2/S	0.25/I	0.25/WT	0.5/NWT	0.06/S	0.06/S	0.12/S	0.5/WT	0.12/WT	F3690	Yes
328	F3546	15JD085	CTC07	2015	Asia	China	Jilin	Changchun	N8	CC12	10006	145.14	Diploid	－	－	－	－	－	2	2/S	0.25/I	0.25/WT	0.5/NWT	0.06/S	0.06/S	0.12/S	1/WT	0.25/WT	F3546	Yes
329	F9501	13H1300	CTC07	2013	Asia	China	Heilongjiang	Harbin	N8	CC12	1351	178.78	Diploid	－	－	－	－	－	2	2/S	0.12/S	0.12/WT	0.12/WT	0.12/S	0.03/S	0.25/S	1/WT	0.06/WT	F9501	Yes
330	F3854	15FJ438	CTC07	2015	Asia	China	Fujian	Fuzhou	N8	CC12	1351	148.81	Diploid	－	－	－	－	－	2	2/S	0.25/I	0.5/WT	0.5/NWT	0.06/S	0.03/S	0.12/S	0.5/WT	0.06/WT	F3854	Yes
331	F4038	15A1081	CTC07	2015	Asia	China	Shaanxi	Xi'an	N8	CC12	10090	158.52	Diploid	－	Chromosome 4-position 1-1.5×	－	－	－	2	16/R	1/R	8/NWT	8/NWT	0.06/S	0.03/S	0.12/S	0.5/WT	0.12/WT	F4038	Yes
332	F9498	13H1276	CTC07	2013	Asia	China	Heilongjiang	Harbin	N8	CC12	1351	182.1	Diploid	－	－	－	－	－	2	0.5/S	0.03/S	0.12/WT	0.12/WT	0.03/S	0.015/S	0.12/S	0.25/WT	0.12/WT	F9498	Yes
333	F9499	13H1279	CTC07	2013	Asia	China	Heilongjiang	Harbin	N8	CC12	160	193.79	Diploid	－	－	－	－	－	2	1/S	0.12/S	0.12/WT	0.12/WT	0.06/S	0.03/S	0.25/S	0.5/WT	0.12/WT	F9499	Yes
334	F3188	15H4210	CTC07	2015	Asia	China	Heilongjiang	Harbin	N8	CC12	10006	110.19	Diploid	－	－	－	－	－	2	0.5/S	0.008/S	0.12/WT	0.03/WT	0.12/S	0.015/S	0.015/S	0.5/WT	0.12/WT	F3188	Yes
335	F3376	15FJ464		2015	Asia	China	Fujian	Fuzhou		CC70	10012	138.85	Diploid	－	－	－	－	－	2	2/S	0.25/I	0.5/WT	0.5/NWT	0.06/S	0.06/S	0.12/S	0.25/WT	0.06/WT	F3376	Yes
336	F3352	16DL078		2016	Asia	China	Liaoning	Dalian		CC70	10012	292.58	Diploid	－	－	－	－	－	2	2/S	0.25/I	0.25/WT	0.5/NWT	0.12/S	0.06/S	0.12/S	1/WT	0.06/WT	F3352	Yes
337	F3428	15TJ708	AZR-ADJ	2015	Asia	China	Hubei	Wuhan		CC71	615	134.78	Diploid	－	－	－	Y132F, S154F	Heterozygous	2	256/R	8/R	16/NWT	8/NWT	0.06/S	0.06/S	0.25/S	1/WT	0.06/WT	F3428	Yes
338	F9521	12HX526	AZR-ADJ	2012	Asia	China	Sichuan	Chengdu		CC71	615	160.65	Diploid	－	－	－	Y132F, S154F	Heterozygous	2	32/R	2/R	0.5/WT	0.5/NWT	0.03/S	0.03/S	0.12/S	0.5/WT	0.12/WT	F9521	Yes
339	F3330	14HX771	AZR-ADJ	2014	Asia	China	Sichuan	Chengdu		CC71	615	123.96	Diploid	－	－	－	Y132F, S154F	Heterozygous	2	16/R	1/R	0.25/WT	0.25/WT	0.03/S	0.03/S	0.03/S	1/WT	0.06/WT	F3330	Yes
340	SRR20760347	19-008-0015	AZR-ADJ	－	Asia	Singapore	－	－		CC91	1225	91.17	Diploid	－	－	－	Y132F, S154F	Heterozygous	2	32/R	2/R	0.5/WT	0.5/NWT	0.015/S	0.03/S	0.03/S	1/WT	0.06/WT	SRR20760347
341	F3706	11S1004	AZR-ADJ	2011	Asia	China	Shanghai	Shanghai	4	CC13	335	210.53	Diploid	－	－	－	Y132F, S154F	Homozygous	2	64/R	2/R	0.25/WT	0.25/WT	0.06/S	0.03/S	0.03/S	0.25/WT	0.06/WT	F3706	Yes
342	F3500	15FJ465	AZR-ADJ	2015	Asia	China	Fujian	Fuzhou	4	CC13	10035	144.01	Diploid	－	－	－	Y132F, S154F	Heterozygous	2	16/R	1/R	0.25/WT	0.25/WT	0.06/S	0.06/S	0.12/S	0.5/WT	0.06/WT	F3500	Yes
343	F3348	14SJ118	AZR-ADJ	2014	Asia	China	Liaoning	Shenyang	4	CC13	508	122.24	Diploid	－	－	－	Y132F, S154F	Heterozygous	2	16/R	1/R	0.25/WT	0.12/WT	0.03/S	0.03/S	0.03/S	1/WT	0.06/WT	F3348	Yes
344	F9482	12BD291	AZR-ADJ	2012	Asia	China	Beijing	Beijing	4	CC13	508	151.49	Diploid	－	－	－	Y132F, S154F	Heterozygous	2	16/R	1/R	0.25/WT	0.12/WT	0.03/S	0.03/S	0.12/S	1/WT	<0.06/WT	F9482	Yes
345	SRR20760346	19-008-0055	AZR-ADJ	2016	Oceania	Australia	－	－	4	CC13	508	208.2	Diploid	－	－	－	Y132F, S154F	Homozygous	2	128/R	0.12/S	4/NWT	0.12/WT	0.008/S	0.008/S	0.03/S	1/WT	0.5/WT	SRR20760346
346	F3742	16ZD427	AZR-ADJ	2016	Asia	China	Zhejiang	Hangzhou	4	CC13	508	154.28	Diploid	－	－	－	Y132F, S154F	Heterozygous	2	32/R	2/R	0.25/WT	0.25/WT	0.06/S	0.03/S	0.03/S	1/WT	0.06/WT	F3742	Yes
347	F7114	13PU618	AZR-ADJ	2013	Asia	China	Beijing	Beijing	4	CC13	508	129.89	Diploid	－	－	－	Y132F, S154F	Homozygous	2	>256/R	>8/R	0.5/WT	0.5/NWT	0.25/S	0.03/S	0.25/S	1/WT	0.25/WT	F7114	Yes
348	F7113	13PU614	AZR-ADJ	2013	Asia	China	Beijing	Beijing	4	CC13	508	135.54	Diploid	－	－	－	Y132F, S154F	Homozygous	2	>256/R	>8/R	0.5/WT	0.5/NWT	0.12/S	0.03/S	0.25/S	1/WT	0.12/WT	F7113	Yes
349	F3924	16PU1084	AZR-ADJ	2016	Asia	China	Beijing	Beijing	4	CC13	508	117.6	Diploid	－	－	－	Y132F, S154F	Heterozygous	2	4/SDD	0.25/I	0.25/WT	0.12/WT	0.06/S	0.03/S	0.12/S	1/WT	<0.06/WT	F3924	Yes
350	F9507	10HX043	AZR-ADJ	2010	Asia	China	Sichuan	Chengdu	4	CC13	508	137.38	Diploid	－	－	－	Y132F, S154F	Heterozygous	2	16/R	0.5/I	0.25/WT	0.12/WT	0.03/S	0.015/S	0.015/S	1/WT	<0.06/WT	F9507	Yes
351	F3912	15CQ235	AZR-ADJ	2015	Asia	China	Chongqing	Chongqing	4	CC13	508	129.54	Diploid	－	－	－	Y132F, S154F	Homozygous	2	32/R	2/R	0.25/WT	0.12/WT	0.03/S	0.015/S	0.12/S	0.5/WT	0.06/WT	F3912	Yes
352	F3888	15F1086	AZR-ADJ	2015	Asia	China	Fujian	Fuzhou		CC28	10076	134.12	Diploid	－	－	－	Y132F, S154F	Homozygous	2	64/R	4/R	0.5/WT	0.5/NWT	0.03/S	0.06/S	0.12/S	1/WT	0.06/WT	F3888	Yes
353	F9486	09H1016	AZR-ADJ	2009	Asia	China	Heilongjiang	Harbin		CC28	10076	144.53	Diploid	－	－	－	Y132F, S154F	Homozygous	2	64/R	2/R	0.5/WT	0.5/NWT	0.03/S	0.03/S	0.03/S	1/WT	<0.06/WT	F9486	Yes
354	F9485	09H1015	AZR-ADJ	2009	Asia	China	Heilongjiang	Harbin		CC28	10076	145.91	Diploid	－	－	－	Y132F, S154F	Homozygous	2	64/R	2/R	0.5/WT	0.5/NWT	0.03/S	0.03/S	0.03/S	1/WT	<0.06/WT	F9485	Yes
355	F9509	10HX096	AZR-ADJ	2010	Asia	China	Sichuan	Chengdu	8	CC166	10113	191.57	Diploid	－	－	－	Y132F, S154F	Heterozygous	2	>256/R	8/R	1/NWT	1/NWT	0.06/S	0.03/S	0.12/S	0.5/WT	<0.06/WT	F9509	Yes
356	F9484	12BD301	AZR-ADJ	2012	Asia	China	Beijing	Beijing		CC13	521	153.65	Diploid	－	－	－	Y132F, S154F	Heterozygous	2	32/R	2/R	0.5/WT	0.5/NWT	0.03/S	0.03/S	0.25/S	0.5/WT	0.12/WT	F9484	Yes
357	F4090	15HX811	AZR-ADJ	2015	Asia	China	Sichuan	Chengdu		CC13	521	133.09	Diploid	－	－	－	Y132F, S154F	Heterozygous	2	16/R	0.5/I	0.25/WT	0.12/WT	0.03/S	0.03/S	0.12/S	1/WT	0.12/WT	F4090	Yes
358	F3824	15Z2136	AZR-ADJ	2015	Asia	China	Zhejiang	Hangzhou		CC40	329	133.36	Diploid	－	－	－	－	－	2	2/S	0.12/S	0.25/WT	0.25/WT	0.12/S	0.03/S	0.12/S	1/WT	<0.06/WT	F3824	Yes
359	F3520	14DL017	AZR-ADJ	2014	Asia	China	Liaoning	Dalian		CC40	329	119.83	Diploid	－	－	－	Y132F, S154F	Homozygous	2	256/R	8/R	1/NWT	1/NWT	0.25/S	0.03/S	0.12/S	1/WT	0.06/WT	F3520	Yes
360	F9496	12H1241	AZR-ADJ	2012	Asia	China	Heilongjiang	Harbin		CC40	329	145.83	Diploid	－	－	－	Y132F, S154F	Homozygous	2	32/R	2/R	0.25/WT	0.25/WT	0.06/S	0.03/S	0.25/S	1/WT	<0.06/WT	F9496	Yes
361	F9489	10H1092	AZR-ADJ	2010	Asia	China	Heilongjiang	Harbin		CC40	329	168.07	Diploid	－	－	－	Y132F, S154F	Homozygous	2	64/R	2/R	0.25/WT	0.25/WT	0.03/S	0.015/S	0.015/S	1/WT	<0.06/WT	F9489	Yes
362	F3162	15H1435	AZR-ADJ	2015	Asia	China	Heilongjiang	Harbin		CC40	329	130.13	Diploid	－	－	－	Y132F, S154F	Homozygous	2	64/R	1/R	0.12/WT	0.25/WT	0.03/S	0.03/S	0.03/S	1/WT	0.06/WT	F3162	Yes
363	F9492	11H1183	AZR-ADJ	2011	Asia	China	Heilongjiang	Harbin		CC26	10109	141.67	Diploid	－	－	－	Y132F, S154F	Homozygous	2	128/R	4/R	0.5/WT	0.5/NWT	0.03/S	0.03/S	0.015/S	0.25/WT	<0.06/WT	F9492	Yes
364	F9491	11H1175	AZR-ADJ	2011	Asia	China	Heilongjiang	Harbin		CC26	10109	139.3	Diploid	－	－	－	Y132F, S154F	Homozygous	2	128/R	2/R	0.5/WT	0.5/NWT	0.06/S	0.03/S	0.03/S	1/WT	<0.06/WT	F9491	Yes
365	F9495	12H1222	AZR	2012	Asia	China	Heilongjiang	Harbin	4	CC1	10111	160	Diploid	－	－	－	Y132F, S154F	Heterozygous	6	256/R	8/R	0.5/WT	0.5/NWT	0.03/S	0.03/S	0.25/S	1/WT	<0.06/WT	F9495	Yes
366	F3932	16PU1131	AZR	2016	Asia	China	Beijing	Beijing	4	CC1	225	124.01	Diploid	－	－	－	Y132F, S154F	Heterozygous	7	512/R	8/R	1/NWT	1/NWT	0.03/S	0.03/S	0.015/S	1/WT	0.06/WT	F3932	Yes
367	F3374	14HX753	AZR	2014	Asia	China	Sichuan	Chengdu	4	CC1	225	167.37	Diploid	－	－	－	Y132F, S154F	Heterozygous	8	512/R	8/R	0.5/WT	0.5/NWT	0.03/S	0.03/S	0.03/S	1/WT	0.06/WT	F3374	Yes
368	F3548	15JD093	AZR	2015	Asia	China	Jilin	Changchun	4	CC1	506	147.74	Diploid	－	－	－	Y132F, S154F	Heterozygous	8	512/R	8/R	1/NWT	1/NWT	0.03/S	0.03/S	0.25/S	1/WT	0.06/WT	F3548	Yes
369	F3516	15GX071	AZR	2015	Asia	China	Guangxi	Nanning	4	CC1	506	124.67	Diploid	－	－	－	Y132F, S154F	Heterozygous	8	512/R	8/R	1/NWT	1/NWT	0.03/S	0.03/S	0.12/S	0.5/WT	0.06/WT	F3516	Yes
370	F3582	16HX915	AZR	2016	Asia	China	Sichuan	Chengdu	4	CC1	506	129.3	Diploid	－	－	－	Y132F, S154F	Heterozygous	8	512/R	>8/R	1/NWT	1/NWT	0.03/S	0.03/S	0.06/S	1/WT	<0.06/WT	F3582	Yes
371	SRR20760377	19-5326-037-0003	AZR	2014	Oceania	Australia	－	－	4	CC1	225	174.46	Diploid	－	－	－	Y132F, S154F	Heterozygous	8	256/R	>8/R	1/NWT	1/NWT	0.25/S	0.03/S	0.06/S	1/WT	<0.06/WT	SRR20760377
372	F3570	15PU983	AZR	2015	Asia	China	Beijing	Beijing	4	CC1	506	108.1	Diploid	－	－	－	Y132F, S154F	Heterozygous	6	256/R	8/R	1/NWT	1/NWT	0.015/S	0.03/S	0.03/S	1/WT	0.06/WT	F3570	Yes
373	F3394	16GH596	AZR	2016	Asia	China	Beijing	Beijing	4	CC1	506	145	Diploid	－	－	－	Y132F, S154F	Heterozygous	4	256/R	8/R	0.5/WT	0.5/NWT	0.03/S	0.03/S	0.12/S	1/WT	0.06/WT	F3394	Yes
374	F3972	15NX150	AZR	2015	Asia	China	Ningxia	Yinchuan	4	CC1	506	115.21	Diploid	－	－	－	Y132F, S154F	Heterozygous	8	4/SDD	0.25/I	0.25/WT	0.25/WT	0.06/S	0.03/S	0.06/S	1/WT	<0.06/WT	F3972	Yes
375	F3584	16HX921	AZR	2016	Asia	China	Sichuan	Chengdu	4	CC1	506	126.98	Diploid	－	－	－	Y132F, S154F	Heterozygous	8	512/R	8/R	1/NWT	1/NWT	0.03/S	0.06/S	0.12/S	0.5/WT	0.06/WT	F3584	Yes
376	F3900	14XJ087	AZR	2014	Asia	China	Shaanxi	Xi'an	4	CC1	506	125.73	Diploid	－	－	－	Y132F, S154F	Heterozygous	10	512/R	8/R	1/NWT	2/NWT	0.03/S	0.03/S	0.06/S	2/WT	0.06/WT	F3900	Yes
377	F3870	15HX846	AZR	2015	Asia	China	Sichuan	Chengdu	4	CC1	506	142.5	Diploid	－	－	－	Y132F, S154F	Heterozygous	10	512/R	8/R	1/NWT	1/NWT	0.25/S	0.06/S	0.25/S	1/WT	0.06/WT	F3870	Yes
378	F3676	15HX790	AZR	2015	Asia	China	Sichuan	Chengdu	4	CC1	506	146.86	Diploid	Chromosome 5-1.5×	－	－	Y132F, S154F	Heterozygous	7	512/R	8/R	0.25/WT	0.5/NWT	0.03/S	0.03/S	0.03/S	1/WT	0.06/WT	F3676	Yes
379	F3358	16HB069	AZR	2016	Asia	China	Heibei	Shijiazhuang	4	CC1	506	121.66	Diploid	－	－	－	Y132F, S154F	Homozygous	6	256/R	8/R	1/NWT	1/NWT	0.03/S	0.03/S	0.06/S	1/WT	0.06/WT	F3358	Yes
380	F3804	14DZ015	AZR	2014	Asia	China	Liaoning	Dalian	4	CC1	225	125.17	Diploid	－	－	－	Y132F, S154F	Heterozygous	8	512/R	8/R	0.5/WT	1/NWT	0.12/S	0.03/S	0.25/S	0.5/WT	0.06/WT	F3804	Yes
381	F3904	14XJ089	AZR	2014	Asia	China	Shaanxi	Xi'an	4	CC1	506	157.37	Diploid	－	－	－	Y132F, S154F, P397S	Heterozygous	8	512/R	8/R	1/NWT	1/NWT	0.03/S	0.03/S	0.03/S	2/WT	0.06/WT	F3904	Yes
382	F3526	15FJ425	AZR	2015	Asia	China	Fujian	Fuzhou	4	CC1	506	116.27	Diploid	－	－	－	Y132F, S154F	Heterozygous	8	512/R	8/R	1/NWT	2/NWT	0.06/S	0.06/S	0.12/S	0.5/WT	0.06/WT	F3526	Yes
383	F4076	16CH122	AZR	2016	Asia	China	Shanghai	Shanghai	4	CC1	225	115.71	Diploid	－	－	－	Y132F, S154F	Heterozygous	7	512/R	8/R	1/NWT	1/NWT	0.06/S	0.06/S	0.12/S	1/WT	0.06/WT	F4076	Yes
384	F3946	15HZ053	AZR	2015	Asia	China	Henan	Zhengzhou	4	CC1	506	302.71	Diploid	－	－	－	Y132F, S154F	Heterozygous	5	256/R	8/R	0.5/WT	0.5/NWT	0.12/S	0.03/S	0.12/S	1/WT	0.06/WT	F3946	Yes
385	F3984	15HZ046	AZR	2015	Asia	China	Henan	Zhengzhou	4	CC1	506	138.89	Diploid	－	－	－	Y132F, S154F	Heterozygous	5	256/R	8/R	0.5/WT	1/NWT	0.06/S	0.03/S	0.12/S	1/WT	0.06/WT	F3984	Yes
386	F4150	14Z2101	AZR	2014	Asia	China	Zhejiang	Hangzhou	4	CC1	506	196.65	Diploid	－	－	－	Y132F, S154F	Heterozygous	6	256/R	4/R	0.25/WT	0.5/NWT	0.06/S	0.03/S	0.06/S	0.5/WT	0.06/WT	F4150	Yes
387	F3504	15FJ463	AZR	2015	Asia	China	Fujian	Fuzhou	4	CC1	506	136.14	Diploid	－	－	－	Y132F, S154F	Homozygous	12	512/R	8/R	1/NWT	1/NWT	0.06/S	0.06/S	0.25/S	0.5/WT	0.06/WT	F3504	Yes
388	F3560	15JS379	AZR	2015	Asia	China	Jiangsu	Nanjing	4	CC1	506	140.59	Diploid	－	－	－	Y132F, S154F	Heterozygous	8	1024/R	>8/R	1/NWT	1/NWT	0.06/S	0.03/S	0.12/S	1/WT	<0.06/WT	F3560	Yes
389	F3654	14J3067	AZR	2014	Asia	China	Jiangxi	Nanchang	4	CC1	225	132.9	Diploid	－	－	－	Y132F, S154F	Heterozygous	7	512/R	8/R	1/NWT	1/NWT	0.03/S	0.03/S	0.03/S	1/WT	0.06/WT	F3654	Yes
390	F3866	15HX864	AZR	2015	Asia	China	Sichuan	Chengdu	4	CC1	506	198.09	Diploid	－	－	－	Y132F, S154F	Heterozygous	8	512/R	8/R	0.5/WT	0.5/NWT	0.25/S	0.06/S	0.12/S	0.5/WT	0.06/WT	F3866	Yes
391	F3334	15HB048	AZR	2015	Asia	China	Heibei	Shijiazhuang	4	CC1	506	120.97	Diploid	－	－	－	Y132F, S154F	Heterozygous	8	512/R	>8/R	0.25/WT	0.5/NWT	0.015/S	0.03/S	0.03/S	1/WT	0.06/WT	F3334	Yes
392	F3812	15K1048	AZR	2015	Asia	China	Yunnan	Kunming	4	CC1	506	115.03	Diploid	－	－	－	Y132F, S154F	Heterozygous	8	512/R	8/R	0.5/WT	0.5/NWT	0.03/S	0.03/S	0.015/S	1/WT	0.06/WT	F3812	Yes
393	F3750	15A1040	AZR	2015	Asia	China	Shaanxi	Xi'an	4	CC1	225	158.62	Diploid	－	－	－	Y132F, S154F	Heterozygous	10	512/R	8/R	1/NWT	1/NWT	0.03/S	0.03/S	0.12/S	1/WT	0.06/WT	F3750	Yes
394	F3532	15JS396	AZR	2015	Asia	China	Jiangsu	Nanjing	4	CC1	225	335.11	Diploid	－	－	－	Y132F, S154F	Heterozygous	8	512/R	8/R	0.5/WT	0.5/NWT	0.03/S	0.03/S	0.03/S	1/WT	0.06/WT	F3532	Yes
395	F3528	15JS395	AZR	2015	Asia	China	Jiangsu	Nanjing	4	CC1	225	137.38	Diploid	－	－	－	Y132F, S154F	Heterozygous	8	256/R	8/R	0.5/WT	0.5/NWT	0.03/S	0.03/S	0.03/S	0.5/WT	0.06/WT	F3528	Yes
396	F3534	15JS403	AZR	2015	Asia	China	Jiangsu	Nanjing	4	CC1	225	130.53	Diploid	－	－	－	Y132F, S154F	Heterozygous	8	512/R	8/R	0.5/WT	0.5/NWT	0.03/S	0.03/S	0.06/S	1/WT	0.06/WT	F3534	Yes
397	F3958	15JS373	AZR	2015	Asia	China	Jiangsu	Nanjing	4	CC1	225	138.66	Diploid	－	－	－	Y132F, S154F	Heterozygous	6	512/R	>8/R	0.5/WT	0.5/NWT	0.03/S	0.03/S	0.015/S	0.12/WT	0.06/WT	F3958	Yes
398	F3540	15JS405	AZR	2015	Asia	China	Jiangsu	Nanjing	4	CC1	225	132.86	Diploid	－	Chromosome 4-position 1-3×	－	Y132F, S154F	Heterozygous	6	256/R	8/R	0.5/WT	0.5/NWT	0.03/S	0.03/S	0.06/S	1/WT	0.06/WT	F3540	Yes
399	F3714	14G1221	AZR	2014	Asia	China	Guangdong	Guangzhou	4	CC1	225	141.5	Diploid	－	－	－	Y132F, S154F	Heterozygous	2	64/R	4/R	0.5/WT	1/NWT	0.03/S	0.03/S	0.06/S	1/WT	0.06/WT	F3714	Yes
400	F3328	15TJ743	AZR	2015	Asia	China	Hubei	Wuhan	4	CC1	506	129.99	Diploid	－	－	－	Y132F, S154F	Heterozygous	7	512/R	8/R	0.5/WT	1/NWT	0.06/S	0.06/S	0.25/S	1/WT	0.06/WT	F3328	Yes
401	SRR20760416	19-008-0006	AZR	－	Asia	Singapore	－	－	4	CC1	10202	113.32	Diploid	－	Chromosome 2-position 1-2×	－	Y132F, S154F	Heterozygous	11	>256/R	>8/R	>16/NWT	2/NWT	0.5/I	0.12/S	0.25/S	1/WT	<0.06/WT	SRR20760416
402	F9474	10BD113	AZR	2010	Asia	China	Beijing	Beijing	4	CC1	225	136.76	Diploid	－	－	－	Y132F, S154F	Heterozygous	2	32/R	1/R	0.5/WT	0.5/NWT	0.03/S	0.03/S	0.12/S	0.5/WT	<0.06/WT	F9474	Yes
403	F3592	15GX101	AZR	2015	Asia	China	Guangxi	Nanning	4	CC1	506	147.59	Diploid	Isochromosome 3q-1.5x	－	－	Y132F, S154F	Heterozygous	7	1024/R	>8/R	2/NWT	1/NWT	0.06/S	0.015/S	0.03/S	0.5/WT	<0.06/WT	F3592	Yes
404	F3578	16HX933	AZR	2016	Asia	China	Sichuan	Chengdu	4	CC1	506	149.82	Diploid	－	－	－	Y132F, S154F	Heterozygous	8	512/R	8/R	0.5/WT	0.5/NWT	0.06/S	0.06/S	0.12/S	0.5/WT	0.06/WT	F3578	Yes
405	F4020	15PU1042	AZR	2015	Asia	China	Beijing	Beijing	4	CC1	225	132.05	Diploid	－	－	－	Y132F, S154F	Heterozygous	7	512/R	8/R	1/NWT	1/NWT	0.03/S	0.06/S	0.06/S	1/WT	0.06/WT	F4020	Yes
406	F4116	15PU1021	AZR	2015	Asia	China	Beijing	Beijing	4	CC1	225	236.87	Diploid	－	－	－	Y132F, S154F	Heterozygous	7	512/R	8/R	1/NWT	2/NWT	0.03/S	0.03/S	0.06/S	2/WT	0.06/WT	F4116	Yes
407	F4112	15PU1019	AZR	2015	Asia	China	Beijing	Beijing	4	CC1	225	239.71	Diploid	－	－	－	Y132F, S154F	Heterozygous	8	512/R	8/R	2/NWT	1/NWT	0.5/I	0.03/S	0.12/S	1/WT	0.06/WT	F4112	Yes
408	F3996	15LR263	AZR	2015	Asia	China	Liaoning	Shenyang	4	CC1	10068	125.47	Diploid	－	－	－	Y132F, S154F	Heterozygous	9	256/R	8/R	1/NWT	1/NWT	0.03/S	0.03/S	0.015/S	1/WT	0.06/WT	F3996	Yes
409	F3876	15LR264	AZR	2015	Asia	China	Liaoning	Shenyang	4	CC1	10068	141.4	Diploid	－	－	－	Y132F, S154F	Homozygous	13	512/R	8/R	2/NWT	2/NWT	0.06/S	0.03/S	0.015/S	1/WT	0.06/WT	F3876	Yes
410	F3820	15Z2137	AZR	2015	Asia	China	Zhejiang	Hangzhou	4	CC1	10068	104.6	Diploid	－	－	－	Y132F, S154F	Homozygous	10	4/SDD	0.25/I	0.25/WT	0.25/WT	0.03/S	0.03/S	<0.015/S	0.25/WT	<0.06/WT	F3820	Yes
411	F4026	14LR197	AZR	2014	Asia	China	Liaoning	Shenyang	4	CC1	10068	167.21	Diploid	－	－	－	Y132F, S154F	Heterozygous	6	256/R	8/R	1/NWT	1/NWT	0.015/S	0.015/S	0.015/S	1/WT	0.06/WT	F4026	Yes
412	F3828	15LR267	AZR	2015	Asia	China	Liaoning	Shenyang	4	CC1	10068	119.73	Diploid	－	－	－	Y132F, S154F	Heterozygous	7	256/R	8/R	1/NWT	1/NWT	0.03/S	0.03/S	0.015/S	1/WT	0.06/WT	F3828	Yes
413	F3756	15A1045	AZR	2015	Asia	China	Shaanxi	Xi'an	4	CC1	546	171.39	Diploid	－	－	－	Y132F, S154F	Heterozygous	8	256/R	8/R	1/NWT	1/NWT	0.03/S	0.03/S	0.03/S	1/WT	0.06/WT	F3756	Yes
414	F3372	14HX752	AZR	2014	Asia	China	Sichuan	Chengdu	4	CC1	506	121.4	Diploid	－	－	－	Y132F, S154F	Heterozygous	6	256/R	8/R	0.25/WT	0.25/WT	0.015/S	0.03/S	0.03/S	1/WT	0.06/WT	F3372	Yes
415	F9522	13HX596	AZR	2013	Asia	China	Sichuan	Chengdu	4	CC1	595	169.3	Diploid	－	－	－	Y132F, S154F	Heterozygous	8	512/R	>8/R	1/NWT	1/NWT	0.03/S	0.03/S	0.12/S	0.5/WT	<0.06/WT	F9522	Yes
416	F4156	15ZD406	AZR	2015	Asia	China	Zhejiang	Hangzhou	4	CC1	225	189.93	Diploid	－	Chromosome 4-position 2-2.5×	－	Y132F, S154F	Heterozygous	16	512/R	8/R	1/NWT	1/NWT	0.06/S	0.06/S	0.25/S	1/WT	0.06/WT	F4156	Yes
417	F4044	15DL066	AZR	2015	Asia	China	Liaoning	Dalian	4	CC1	225	164.74	Diploid	－	－	－	Y132F, S154F	Heterozygous	5	256/R	8/R	0.5/WT	0.5/NWT	0.25/S	0.06/S	0.12/S	0.5/WT	0.06/WT	F4044	Yes
418	F3862	16DL089	AZR	2016	Asia	China	Liaoning	Dalian	4	CC1	225	411.12	Diploid	－	Chromosome 4-position 2-2×	－	Y132F, S154F	Homozygous	8	512/R	8/R	1/NWT	1/NWT	0.06/S	0.06/S	0.12/S	1/WT	0.06/WT	F3862	Yes
419	SRR20760369	19-008-0007	AZR	－	Asia	Singapore	－	－	4	CC1	225	165.39	Diploid	－	－	－	Y132F, S154F	Heterozygous	6	256/R	>8/R	1/NWT	1/NWT	0.06/S	0.03/S	0.12/S	1/WT	<0.06/WT	SRR20760369
420	F3514	15GX074	AZR	2015	Asia	China	Guangxi	Nanning	4	CC1	10038	92.62	Diploid	－	－	－	Y132F, S154F	Heterozygous	3	256/R	8/R	1/NWT	1/NWT	0.06/S	0.03/S	0.12/S	0.5/WT	0.06/WT	F3514	Yes
421	F3512	15GX075	AZR	2015	Asia	China	Guangxi	Nanning	4	CC1	506	127.99	Diploid	－	－	－	Y132F, S154F	Heterozygous	6	256/R	8/R	0.5/WT	0.5/NWT	0.03/S	0.03/S	0.12/S	1/WT	<0.06/WT	F3512	Yes
422	SRR20760408	19-008-0016	AZR	－	Asia	Singapore	－	－	4	CC1	10197	89.46	Diploid	－	－	－	Y132F, S154F	Heterozygous	9	>256/R	8/R	4/NWT	1/NWT	0.03/S	0.03/S	0.03/S	1/WT	<0.06/WT	SRR20760408
423	F3858	16DL099	AZR	2016	Asia	China	Liaoning	Dalian	4	CC1	225	144.82	Diploid	－	－	－	Y132F, S154F	Heterozygous	7	512/R	8/R	0.5/WT	1/NWT	0.03/S	0.06/S	0.12/S	0.5/WT	0.06/WT	F3858	Yes
424	SRR20760397	19-008-0017	AZR	－	Asia	Singapore	－	－	4	CC1	225	163.88	Diploid	－	－	－	Y132F, S154F	Heterozygous	8	256/R	8/R	1/NWT	0.5/NWT	0.03/S	0.03/S	0.03/S	1/WT	0.12/WT	SRR20760397
425	SRR20760358	19-008-0008	AZR	－	Asia	Singapore	－	－	4	CC1	506	132.44	Diploid	－	－	－	Y132F, S154F	Heterozygous	9	256/R	>8/R	1/NWT	1/NWT	0.06/S	0.03/S	0.06/S	1/WT	<0.06/WT	SRR20760358
426	F3902	14XJ084	AZR	2014	Asia	China	Shaanxi	Xi'an	4	CC1	506	120.31	Diploid	－	－	－	Y132F, S154F	Heterozygous	9	512/R	8/R	1/NWT	2/NWT	0.03/S	0.03/S	0.03/S	2/WT	0.06/WT	F3902	Yes
427	F3390	16FJ473	AZR	2016	Asia	China	Fujian	Fuzhou	4	CC1	225	117.26	Diploid	－	－	－	Y132F, S154F	Heterozygous	7	256/R	8/R	1/NWT	1/NWT	0.06/S	0.06/S	0.12/S	1/WT	0.06/WT	F3390	Yes
428	F4082	16H4226	AZR	2016	Asia	China	Heilongjiang	Harbin	4	CC1	506	182.67	Diploid	－	－	－	Y132F, S154F	Heterozygous	3	128/R	4/R	1/NWT	0.5/NWT	0.12/S	0.06/S	0.12/S	0.5/WT	0.06/WT	F4082	Yes
429	F3964	15JS519	AZR	2015	Asia	China	Jiangsu	Nanjing	4	CC1	754	151.39	Diploid	－	－	－	Y132F, S154F	Heterozygous	7	512/R	>8/R	1/NWT	0.5/NWT	0.03/S	0.03/S	0.12/S	1/WT	<0.06/WT	F3964	Yes
430	F3672	16GY018	AZR	2016	Asia	China	Guizhou	Guiyang	4	CC1	754	174.16	Diploid	－	－	－	Y132F, S154F	Heterozygous	5	256/R	8/R	1/NWT	1/NWT	0.25/S	0.06/S	0.12/S	1/WT	0.06/WT	F3672	Yes
431	F3782	15TJ680	AZR	2015	Asia	China	Hubei	Wuhan	4	CC1	506	192.14	Diploid	－	－	－	Y132F, S154F, P397S	Heterozygous	8	512/R	8/R	1/NWT	2/NWT	0.06/S	0.03/S	0.12/S	2/WT	0.06/WT	F3782	Yes
432	F3600	14TJ530	AZR	2014	Asia	China	Hubei	Wuhan	4	CC1	506	155.34	Diploid	－	－	－	Y132F, S154F	Heterozygous	7	512/R	8/R	0.5/WT	0.5/NWT	0.03/S	0.03/S	0.12/S	1/WT	0.06/WT	F3600	Yes
433	F9518	13HX445	AZR	2013	Asia	China	Sichuan	Chengdu	4	CC1	506	150.97	Diploid	－	－	－	Y132F, S154F	Heterozygous	7	512/R	8/R	1/NWT	1/NWT	0.06/S	0.03/S	0.12/S	0.5/WT	<0.06/WT	F9518	Yes
434	F3790	15SS015	AZR	2015	Asia	China	Shangxi	Taiyuan	4	CC1	506	116.49	Diploid	－	－	－	Y132F, S154F	Heterozygous	8	512/R	8/R	1/NWT	1/NWT	0.03/S	0.03/S	0.06/S	1/WT	0.06/WT	F3790	Yes
435	F3344	14ZD326	AZR	2014	Asia	China	Zhejiang	Hangzhou	4	CC1	506	115.11	Diploid	－	－	－	Y132F, S154F, P397S	Heterozygous	6	256/R	8/R	0.5/WT	0.5/NWT	0.03/S	0.03/S	0.06/S	1/WT	0.06/WT	F3344	Yes
436	F3580	16HX939	AZR	2016	Asia	China	Sichuan	Chengdu	4	CC1	506	283.33	Diploid	－	－	－	Y132F, S154F	Heterozygous	8	256/R	8/R	0.5/WT	1/NWT	0.12/S	0.06/S	0.12/S	0.5/WT	0.06/WT	F3580	Yes
437	F3544	15JS414	AZR	2015	Asia	China	Jiangsu	Nanjing	4	CC1	506	164.93	Diploid	－	－	－	Y132F, S154F	Heterozygous	8	512/R	8/R	0.5/WT	0.5/NWT	0.03/S	0.03/S	0.03/S	1/WT	0.06/WT	F3544	Yes
438	F3622	14GX033	AZR	2014	Asia	China	Guangxi	Nanning	4	CC1	754	162.49	Diploid	－	－	－	Y132F, S154F	Heterozygous	5	256/R	8/R	1/NWT	1/NWT	0.03/S	0.03/S	0.06/S	1/WT	0.06/WT	F3622	Yes
439	F9478	13BD263	AZR	2013	Asia	China	Beijing	Beijing	4	CC1	506	151.89	Diploid	－	－	－	Y132F, S154F	Heterozygous	7	512/R	>8/R	1/NWT	1/NWT	0.03/S	0.03/S	0.12/S	1/WT	<0.06/WT	F9478	Yes
440	F3794	14J3066	AZR	2014	Asia	China	Jiangxi	Nanchang	4	CC1	506	121.97	Diploid	－	－	－	Y132F, S154F	Heterozygous	7	512/R	8/R	1/NWT	1/NWT	0.03/S	0.03/S	0.03/S	1/WT	0.06/WT	F3794	Yes
441	F3826	16SS021	AZR	2016	Asia	China	Shangxi	Taiyuan	4	CC1	10070	118.64	Diploid	－	－	－	Y132F, S154F	Heterozygous	4	128/R	8/R	0.25/WT	0.5/NWT	0.06/S	0.03/S	0.06/S	1/WT	0.06/WT	F3826	Yes
442	F4158	16ZD433	AZR	2016	Asia	China	Zhejiang	Hangzhou	4	CC1	600	197.64	Diploid	－	－	－	Y132F, S154F	Heterozygous	7	512/R	8/R	1/NWT	1/NWT	0.06/S	0.03/S	0.06/S	2/WT	0.06/WT	F4158	Yes
443	F3728	16ZD439	AZR	2016	Asia	China	Zhejiang	Hangzhou	4	CC1	506	188.7	Diploid	－	－	－	Y132F, S154F, P397S	Heterozygous	5	256/R	8/R	1/NWT	1/NWT	0.06/S	0.03/S	0.06/S	1/WT	0.06/WT	F3728	Yes
444	F3466	16DP094		2016	Asia	China	Chongqing	Chongqing		CC125	10033	122.55	Triploid	－	－	－	－	－	2	1/S	0.06/S	0.25/WT	0.12/WT	0.12/S	0.06/S	0.12/S	0.5/WT	0.06/WT	F3466	Yes
445	SRR12823724	ct60	CTC19	－	North America	USA	－	－		CC19	10135	52.83	Diploid	－	－	－	－	－	2	<8/NR	－	－	－	<1/NR	－	－	－	－	SRR12823724
446	SRR20760338	MB21025303	CTC19	2021	Oceania	Australia	－	－		CC19	10168	105.91	Diploid	－	Chromosome 6-position 3-2×	－	－	－	2	0.5/S	0.06/S	0.12/WT	0.12/WT	0.03/S	0.03/S	0.12/S	1/WT	<0.06/WT	SRR20760338
447	SRR12823729	ct55	CTC19	－	North America	USA	－	－		CC19	10138	139.78	Diploid	－	－	－	－	－	2	<8/NR	－	－	－	<1/NR	－	－	－	－	SRR12823729
448	SRR12823740	ct45	CTC19	－	North America	USA	－	－		CC19	10138	163.19	Diploid	－	－	－	－	－	2	<8/NR	－	－	－	<1/NR	－	－	－	－	SRR12823740
449	SRR12823736	ct49	CTC19	－	North America	USA	－	－		CC19	10138	104.12	Diploid	－	－	－	－	－	2	<8/NR	－	－	－	<1/NR	－	－	－	－	SRR12823736
450	SRR12823725	ct59	CTC19	－	North America	USA	－	－		CC19	10136	58.46	Diploid	－	－	－	－	－	2	<8/NR	－	－	－	<1/NR	－	－	－	－	SRR12823725
451	SRR20760381	19-008-0091	CTC19	2001	Oceania	Australia	－	－		CC19	10138	119.9	Diploid	－	－	－	－	－	2	0.5/S	0.03/S	0.25/WT	0.12/WT	0.06/S	0.03/S	0.06/S	1/WT	0.06/WT	SRR20760381
452	SRR12823732	ct52	CTC19	－	North America	USA	－	－		CC19	10138	109.02	Diploid	－	－	－	－	－	2	<8/NR	－	－	－	<1/NR	－	－	－	－	SRR12823732
453	SRR12823727	ct57	CTC19	－	North America	USA	－	－		CC19	10138	77.32	Diploid	－	－	－	－	－	2	<8/NR	－	－	－	<1/NR	－	－	－	－	SRR12823727
454	F3404	14GX029		2014	Asia	China	Guangxi	Nanning		CC117	10021	137.51	Diploid	－	－	－	－	－	2	1/S	0.12/S	0.25/WT	0.25/WT	0.06/S	0.03/S	0.12/S	1/WT	0.12/WT	F3404	Yes
455	F4058	15GH492		2015	Asia	China	Beijing	Beijing	8	CC46	10067	138.17	Diploid	－	－	－	－	－	2	1/S	0.06/S	0.06/WT	0.06/WT	0.03/S	0.03/S	0.06/S	0.5/WT	0.06/WT	F4058	Yes
456	F3816	15PU999		2015	Asia	China	Beijing	Beijing	8	CC46	10067	119.4	Diploid	－	Chromosome 4-position 1-1.5×	－	－	－	2	2/S	0.5/I	0.5/WT	0.5/NWT	0.03/S	0.03/S	0.03/S	2/WT	0.06/WT	F3816	Yes
457	F3992	15HZ032	CTC16	2015	Asia	China	Henan	Zhengzhou		CC159	10087	137.26	Diploid	－	－	－	－	－	2	2/S	0.12/S	0.25/WT	0.25/WT	0.06/S	0.03/S	0.12/S	2/WT	0.12/WT	F3992	Yes
458	F3652	14SJ104	CTC16	2014	Asia	China	Liaoning	Shenyang		CC11	10053	118.01	Diploid	－	－	－	－	－	2	1/S	0.06/S	0.12/WT	0.12/WT	0.03/S	0.06/S	0.25/S	0.5/WT	0.12/WT	F3652	Yes
459	F9512	11HX195	CTC16	2011	Asia	China	Sichuan	Chengdu		CC11	10053	212.19	Diploid	－	－	－	－	－	2	1/S	0.06/S	0.12/WT	0.12/WT	0.06/S	0.03/S	0.12/S	1/WT	0.06/WT	F9512	Yes
460	F3942	14AH065	CTC16	2014	Asia	China	Anhui	Hefei		CC11	10083	134.23	Diploid	－	－	－	－	－	2	1/S	0.12/S	0.25/WT	0.25/WT	0.06/S	0.06/S	0.5/I	1/WT	0.12/WT	F3942	Yes
461	F3878	16XY279	CTC16	2016	Asia	China	Hunan	Changsha		CC11	10053	133.69	Diploid	－	－	－	－	－	2	2/S	0.12/S	0.25/WT	0.25/WT	0.12/S	0.06/S	0.12/S	0.5/WT	0.06/WT	F3878	Yes
462	F4056	15GH485	CTC16	2015	Asia	China	Beijing	Beijing		CC11	10053	156.05	Diploid	－	－	－	－	－	2	1/S	0.03/S	0.06/WT	0.06/WT	0.03/S	0.03/S	0.03/S	0.5/WT	0.06/WT	F4056	Yes
463	F3872	15HX847	CTC16	2015	Asia	China	Sichuan	Chengdu		CC11	10053	184.66	Diploid	－	－	－	－	－	2	1/S	0.06/S	0.12/WT	0.12/WT	0.25/S	0.06/S	0.25/S	1/WT	0.12/WT	F3872	Yes
464	F3478	14ZD330		2014	Asia	China	Zhejiang	Hangzhou	13	CC126	965	197.09	Diploid	－	－	－	－	－	2	1/S	0.12/S	0.25/WT	0.25/WT	0.12/S	0.03/S	0.03/S	1/WT	0.06/WT	F3478	Yes
465	F3746	16XY288		2016	Asia	China	Hunan	Changsha	13	CC126	965	118.58	Diploid	－	Chromosome 4-position 1-3×	－	－	－	2	2/S	0.25/I	0.5/WT	1/NWT	0.03/S	0.03/S	0.12/S	0.5/WT	0.12/WT	F3746	Yes
466	F3632	13J3039		2013	Asia	China	Jiangxi	Nanchang	13	CC126	965	133.37	Diploid	－	－	－	－	－	2	2/S	0.12/S	0.25/WT	0.5/NWT	0.03/S	0.03/S	0.015/S	1/WT	0.06/WT	F3632	Yes
467	F3648	14HB045	CTC15	2014	Asia	China	Heibei	Shijiazhuang	10	CC44	343	124.44	Diploid	－	－	－	－	－	2	0.5/S	0.03/S	0.06/WT	0.06/WT	0.03/S	0.015/S	0.03/S	1/WT	0.06/WT	F3648	Yes
468	F3772	14AH086	CTC15	2014	Asia	China	Anhui	Hefei	10	CC44	343	116.33	Diploid	－	－	－	－	－	2	2/S	0.25/I	0.25/WT	0.25/WT	0.03/S	0.03/S	0.06/S	1/WT	0.12/WT	F3772	Yes
469	F3766	14AH074	CTC15	2014	Asia	China	Anhui	Hefei	10	CC44	343	144.26	Diploid	－	－	－	－	－	2	2/S	0.12/S	0.12/WT	0.25/WT	0.03/S	0.03/S	0.06/S	1/WT	0.12/WT	F3766	Yes
470	F3684	16JD132	CTC15	2016	Asia	China	Jilin	Changchun	10	CC44	343	130.31	Diploid	－	－	－	－	－	2	0.5/S	0.015/S	0.06/WT	0.03/WT	0.03/S	0.015/S	0.06/S	0.5/WT	0.12/WT	F3684	Yes
471	F4136	11XY007	CTC15	2011	Asia	China	Hunan	Changsha	10	CC44	343	186.04	Diploid	－	－	－	－	－	2	2/S	0.12/S	0.25/WT	0.25/WT	0.03/S	0.015/S	0.015/S	1/WT	0.06/WT	F4136	Yes
472	F3470	15HB055	CTC15	2015	Asia	China	Heibei	Shijiazhuang	10	CC44	343	107.34	Diploid	－	－	－	－	－	2	2/S	0.12/S	0.25/WT	0.25/WT	0.03/S	0.03/S	0.06/S	1/WT	0.12/WT	F3470	Yes
473	F4068	16GH555		2016	Asia	China	Beijing	Beijing	7	CC162	983	152.44	Diploid	－	－	－	－	－	2	2/S	0.12/S	0.25/WT	0.25/WT	0.03/S	0.03/S	0.12/S	0.5/WT	0.06/WT	F4068	Yes
474	SRR20760366	19-008-0034		2016	Oceania	Australia	－	－	8	CC20	439	160.8	Diploid	－	－	－	－	－	2	1/S	0.12/S	0.25/WT	0.12/WT	0.03/S	0.015/S	0.015/S	1/WT	<0.06/WT	SRR20760366
475	F4124	16QL030		2016	Asia	China	Shandong	Jinan	8	CC20	439	135.07	Diploid	－	Chromosome 4-position 1-1.5×	－	－	－	2	1/S	0.12/S	0.12/WT	0.12/WT	0.03/S	0.06/S	0.06/S	0.5/WT	0.06/WT	F4124	Yes
476	F4140	14XY232		2014	Asia	China	Hunan	Changsha	8	CC20	10101	197.95	Diploid	－	－	－	－	－	2	2/S	0.12/S	0.25/WT	0.25/WT	0.03/S	0.03/S	0.06/S	1/WT	0.06/WT	F4140	Yes
477	F3530	15HX814		2015	Asia	China	Sichuan	Chengdu	8	CC130	10041	178.27	Diploid	－	－	－	－	－	2	1/S	0.06/S	0.12/WT	0.12/WT	0.03/S	0.03/S	0.03/S	1/WT	0.06/WT	F3530	Yes
478	SRR12823748	ct38		－	North America	USA	－	－		CC174	10144	111.01	Diploid	－	－	－	－	－	2	<8/NR	－	－	－	<1/NR	－	－	－	－	SRR12823748
479	F3680	15Z2143		2015	Asia	China	Zhejiang	Hangzhou	7	CC138	197	147.77	Diploid	－	－	－	－	－	2	1/S	0.015/S	0.12/WT	0.06/WT	0.5/I	1/R	1/R	2/WT	0.06/WT	F3680	Yes
480	F3492	14SS001		2014	Asia	China	Shangxi	Taiyuan	7	CC5	520	159.22	Diploid	－	－	－	－	－	2	4/SDD	0.25/I	0.5/WT	0.5/NWT	0.03/S	0.03/S	0.03/S	1/WT	0.06/WT	F3492	Yes
481	F9472	10BD101		2010	Asia	China	Beijing	Beijing		CC5	10105	148.37	Diploid	－	－	－	－	－	2	2/S	0.12/S	0.5/WT	0.25/WT	0.06/S	0.03/S	0.12/S	0.5/WT	<0.06/WT	F9472	Yes
482	F3366	14Z2112		2014	Asia	China	Zhejiang	Hangzhou	7	CC5	520	123.87	Diploid	－	－	－	－	－	2	2/S	0.12/S	0.25/WT	0.25/WT	0.03/S	0.015/S	0.03/S	1/WT	0.06/WT	F3366	Yes
483	F4164	14ZZ140		2014	Asia	China	Henan	Zhengzhou	N5	CC57	10103	175.55	Diploid	－	－	－	－	－	2	2/S	0.25/I	0.25/WT	0.25/WT	0.12/S	0.03/S	0.25/S	1/WT	0.12/WT	F4164	Yes
484	F3566	15PU990		2015	Asia	China	Beijing	Beijing	N5	CC57	10043	236.45	Diploid	－	－	－	－	－	2	1/S	0.12/S	0.25/WT	0.25/WT	0.03/S	0.03/S	0.015/S	1/WT	0.06/WT	F3566	Yes
485	F3422	15H4193		2015	Asia	China	Heilongjiang	Harbin	7	CC79	10027	137.52	Diploid	－	－	－	－	－	2	2/S	0.25/I	0.5/WT	0.5/NWT	0.015/S	0.03/S	0.03/S	1/WT	0.12/WT	F3422	Yes
486	F9520	12HX507		2012	Asia	China	Sichuan	Chengdu	7	CC79	10027	192.22	Diploid	－	－	－	－	－	2	2/S	0.12/S	0.25/WT	0.25/WT	0.06/S	0.03/S	0.12/S	1/WT	<0.06/WT	F9520	Yes
487	F9493	12H1200		2012	Asia	China	Heilongjiang	Harbin	7	CC79	10027	133.64	Diploid	－	－	－	－	－	2	2/S	0.06/S	0.25/WT	0.25/WT	0.03/S	0.03/S	0.03/S	0.5/WT	<0.06/WT	F9493	Yes
488	F9480	13BD273	CTC04	2013	Asia	China	Beijing	Beijing	N4	CC1	426	160.18	Diploid	－	－	－	－	－	2	2/S	0.12/S	0.25/WT	0.25/WT	0.06/S	0.03/S	0.12/S	1/WT	<0.06/WT	F9480	Yes
489	F3800	14DZ011	CTC04	2014	Asia	China	Liaoning	Dalian	N4	CC1	426	150.06	Diploid	－	－	－	－	－	2	0.5/S	0.06/S	0.25/WT	0.25/WT	0.12/S	0.015/S	0.12/S	0.5/WT	0.06/WT	F3800	Yes
490	F3468	15HB052	CTC04	2015	Asia	China	Heibei	Shijiazhuang	N4	CC1	426	122.22	Diploid	－	－	－	－	－	2	1/S	0.03/S	0.12/WT	0.12/WT	0.03/S	0.008/S	0.015/S	1/WT	0.06/WT	F3468	Yes
491	F3398	16DP097	CTC04	2016	Asia	China	Chongqing	Chongqing	N4	CC1	426	149.08	Diploid	－	－	－	－	－	2	2/S	0.12/S	0.25/WT	0.25/WT	0.25/S	0.03/S	0.12/S	0.5/WT	0.06/WT	F3398	Yes
492	F3762	15Z2129	CTC04	2015	Asia	China	Zhejiang	Hangzhou	N4	CC1	10011	155.07	Diploid	－	－	－	－	－	2	1/S	0.06/S	0.12/WT	0.12/WT	0.03/S	0.03/S	0.06/S	1/WT	0.06/WT	F3762	Yes
493	F3480	14ZD331	CTC04	2014	Asia	China	Zhejiang	Hangzhou	N4	CC1	10011	135.77	Diploid	－	－	－	－	－	2	2/S	0.25/I	0.5/WT	0.5/NWT	0.03/S	0.015/S	0.03/S	1/WT	0.06/WT	F3480	Yes
494	F3788	15SJ164	CTC04	2015	Asia	China	Liaoning	Shenyang	N4	CC1	10011	174.09	Diploid	－	－	－	－	－	2	2/S	0.25/I	0.5/WT	0.5/NWT	0.015/S	0.03/S	0.015/S	1/WT	0.06/WT	F3788	Yes
495	F3732	15SJ163	CTC04	2015	Asia	China	Liaoning	Shenyang	N4	CC1	10011	127	Diploid	－	－	－	－	－	2	2/S	0.25/I	0.5/WT	0.5/NWT	0.015/S	0.015/S	0.015/S	1/WT	0.06/WT	F3732	Yes
496	F3628	13J3032	CTC04	2013	Asia	China	Jiangxi	Nanchang	N4	CC1	10011	143.75	Diploid	－	－	－	－	－	2	1/S	0.06/S	0.25/WT	0.25/WT	0.03/S	0.015/S	0.015/S	1/WT	0.06/WT	F3628	Yes
497	F4134	11XY004	CTC04	2011	Asia	China	Hunan	Changsha	N4	CC1	10100	145.68	Diploid	－	－	－	－	－	2	2/S	0.06/S	0.25/WT	0.25/WT	0.015/S	0.015/S	0.015/S	1/WT	0.06/WT	F4134	Yes
498	F3342	15GH467	CTC04	2015	Asia	China	Beijing	Beijing	N4	CC1	10011	120.84	Diploid	－	－	－	－	－	2	1/S	0.06/S	0.12/WT	0.12/WT	0.03/S	0.015/S	0.015/S	0.5/WT	0.06/WT	F3342	Yes
499	F9506	10HX030	CTC04	2010	Asia	China	Sichuan	Chengdu	N4	CC1	10011	147.46	Diploid	－	－	－	－	－	2	2/S	0.12/S	0.25/WT	0.25/WT	0.03/S	0.015/S	0.015/S	0.5/WT	<0.06/WT	F9506	Yes
500	F9502	09HX010	CTC04	2009	Asia	China	Sichuan	Chengdu	N4	CC1	10011	155.59	Diploid	－	－	－	－	－	2	1/S	0.06/S	0.25/WT	0.25/WT	0.03/S	0.015/S	0.015/S	1/WT	<0.06/WT	F9502	Yes
501	F3502	15G1194		2015	Asia	China	Guangdong	Guangzhou	8	CC128	10036	135.03	Diploid	－	－	－	Y132F, S154F	Heterozygous	2	32/R	2/R	0.5/WT	0.5/NWT	0.03/S	0.03/S	0.03/S	1/WT	0.06/WT	F3502	Yes
502	F3674	15J2053	CTC05	2015	Asia	China	Jiangxi	Nanchang	6	CC10	421	178.8	Diploid	－	－	－	－	－	2	256/R	8/R	1/NWT	1/NWT	0.03/S	0.03/S	0.03/S	1/WT	0.06/WT	F3674	Yes
503	F3624	14GX058	CTC05	2014	Asia	China	Guangxi	Nanning	6	CC10	421	149.42	Diploid	－	－	－	－	－	2	8/R	1/R	0.5/WT	1/NWT	0.015/S	0.015/S	0.015/S	1/WT	0.06/WT	F3624	Yes
504	F4162	14ZZ139	CTC05	2014	Asia	China	Henan	Zhengzhou	6	CC10	1361	152.3	Diploid	－	－	－	－	－	2	256/R	0.5/I	0.5/WT	0.5/NWT	0.25/S	0.03/S	0.12/S	1/WT	0.06/WT	F4162	Yes
505	F9508	10HX058	CTC05	2010	Asia	China	Sichuan	Chengdu	6	CC10	1361	141.12	Diploid	－	－	－	－	－	2	1/S	0.06/S	0.25/WT	0.12/WT	0.03/S	0.015/S	0.015/S	1/WT	<0.06/WT	F9508	Yes
506	F3430	15TJ707	CTC05	2015	Asia	China	Hubei	Wuhan	6	CC10	1361	115.7	Diploid	－	－	－	－	－	2	2/S	0.12/S	0.12/WT	0.12/WT	0.03/S	0.03/S	0.03/S	1/WT	0.25/WT	F3430	Yes
507	F4120	15PU1031	CTC05	2015	Asia	China	Beijing	Beijing	6	CC10	1361	125.04	Diploid	－	－	－	－	－	2	2/S	0.12/S	0.25/WT	0.25/WT	0.03/S	0.03/S	0.03/S	1/WT	0.06/WT	F4120	Yes
508	F3890	15FJ420	CTC05	2015	Asia	China	Fujian	Fuzhou	6	CC10	1361	141.47	Diploid	－	Chromosome 4-position 1-2×	－	－	－	2	2/S	0.25/I	0.25/WT	0.25/WT	0.03/S	0.03/S	0.12/S	0.5/WT	0.06/WT	F3890	Yes
509	F3308	13XJ048	CTC05	2013	Asia	China	Shaanxi	Xi'an	6	CC10	1361	106	Diploid	－	－	－	－	－	2	2/S	0.12/S	0.25/WT	0.25/WT	0.03/S	0.015/S	0.03/S	1/WT	0.06/WT	F3308	Yes
510	F4030	15NX138	CTC05	2015	Asia	China	Ningxia	Yinchuan	6	CC10	421	136.62	Diploid	－	Chromosome 4-position 1-1.5×	－	－	－	2	1/S	0.12/S	0.25/WT	0.25/WT	0.03/S	0.03/S	0.03/S	1/WT	0.06/WT	F4030	Yes
511	F3620	14CQ080	CTC05	2014	Asia	China	Chongqing	Chongqing	6	CC10	421	126.39	Diploid	－	－	－	－	－	2	1/S	0.12/S	0.12/WT	0.12/WT	0.06/S	0.015/S	0.03/S	0.5/WT	0.06/WT	F3620	Yes
512	F3518	15GX070	CTC05	2015	Asia	China	Guangxi	Nanning	6	CC10	10039	123.04	Diploid	－	－	－	－	－	2	2/S	0.25/I	0.25/WT	0.25/WT	0.03/S	0.03/S	0.03/S	0.5/WT	0.06/WT	F3518	Yes
513	F4092	15HX888	CTC05	2015	Asia	China	Sichuan	Chengdu	6	CC10	1361	126.84	Diploid	－	Chromosome 3-position 1-2×	－	－	－	2	16/R	1/R	0.5/WT	0.5/NWT	0.06/S	0.06/S	0.12/S	1/WT	0.12/WT	F4092	Yes
514	F3612	14SJ123	CTC05	2014	Asia	China	Liaoning	Shenyang	6	CC10	421	155.82	Diploid	－	－	－	－	－	2	1/S	0.12/S	0.25/WT	0.25/WT	0.03/S	0.015/S	0.03/S	1/WT	0.06/WT	F3612	Yes
515	F4146	11XY038	CTC05	2011	Asia	China	Hunan	Changsha	6	CC10	421	134.82	Diploid	－	－	－	－	－	2	2/S	0.12/S	0.25/WT	0.25/WT	0.03/S	0.015/S	0.015/S	1/WT	0.06/WT	F4146	Yes
516	F4144	11XY037	CTC05	2011	Asia	China	Hunan	Changsha	6	CC10	421	140.8	Diploid	－	Chromosome 4-position 1-4×	－	－	－	2	2/S	0.12/S	0.25/WT	0.25/WT	0.03/S	0.015/S	0.015/S	1/WT	0.06/WT	F4144	Yes
517	F4148	11XY053	CTC05	2011	Asia	China	Hunan	Changsha	6	CC10	421	159.08	Diploid	－	－	－	－	－	2	2/S	0.25/I	0.25/WT	0.25/WT	0.03/S	0.015/S	0.015/S	1/WT	0.06/WT	F4148	Yes
518	F3386	16GS043	CTC05	2016	Asia	China	Gansu	Lanzhou	6	CC10	421	116.82	Diploid	－	－	－	－	－	2	2/S	0.12/S	0.5/WT	0.5/NWT	0.03/S	0.03/S	0.12/S	1/WT	0.06/WT	F3386	Yes
519	SRR20760386	19-008-0018		－	Asia	Singapore	－	－	N1	CC100	10189	111.76	Diploid	－	－	－	－	－	2	2/S	0.25/I	0.25/WT	0.5/NWT	4/R	4/R	0.5/I	1/WT	<0.06/WT	SRR20760386
520	F3550	15LZ083		2015	Asia	China	Gansu	Lanzhou		CC122	1384	119.5	Diploid	－	－	－	－	－	2	2/S	0.12/S	0.25/WT	0.25/WT	0.03/S	0.03/S	0.03/S	1/WT	0.06/WT	F3550	Yes
521	F3426	15GH462		2015	Asia	China	Beijing	Beijing		CC122	1384	136.7	Diploid	－	－	－	－	－	2	0.25/S	0.015/S	0.06/WT	0.03/WT	0.06/S	0.015/S	0.03/S	0.5/WT	0.06/WT	F3426	Yes
522	SRR12823702	ct10		－	Asia	India	－	－		CC26	1362	165.61	Diploid	－	－	－	－	－	2	<8/NR	－	－	－	<1/NR	－	－	－	－	SRR12823702
523	F3562	15JS380		2015	Asia	China	Jiangsu	Nanjing	N3	CC24	10032	117.02	Diploid	－	－	－	－	－	2	1/S	0.06/S	0.12/WT	0.12/WT	0.03/S	0.03/S	0.06/S	0.5/WT	0.06/WT	F3562	Yes
524	F3464	16DP080		2016	Asia	China	Chongqing	Chongqing	N3	CC24	10032	119.96	Diploid	－	－	－	－	－	2	2/S	0.12/S	0.25/WT	0.25/WT	0.06/S	0.03/S	0.12/S	0.5/WT	0.06/WT	F3464	Yes
525	F3396	16DP104		2016	Asia	China	Chongqing	Chongqing	N3	CC24	10020	117.26	Diploid	－	－	－	－	－	2	0.25/S	0.008/S	0.06/WT	0.03/WT	0.06/S	0.015/S	0.06/S	0.25/WT	0.12/WT	F3396	Yes
526	SRR18971067	10-03-02-40		－	Europe	Netherlands	－	－	13	CC50	10162	74.29	Diploid	－	－	－	－	－	2	－	－	－	－	－	－	－	－	－	SRR18971067
527	SRR18971066	10-03-01-59		－	Europe	Netherlands	－	－	13	CC50	10162	89.68	Diploid	－	－	－	－	－	2	－	－	－	－	－	－	－	－	－	SRR18971066
528	SRR18971065	10-03-02-32		－	Europe	Netherlands	－	－	13	CC50	10163	81	Diploid	－	－	－	－	－	2	－	－	－	－	－	－	－	－	－	SRR18971065
529	SRR18971064	10-03-01-41		－	Europe	Netherlands	－	－	13	CC50	10162	83.56	Diploid	－	－	－	－	－	2	－	－	－	－	－	－	－	－	－	SRR18971064
530	SRR18971063	10-03-01-17		－	Europe	Netherlands	－	－	13	CC50	10162	103.65	Diploid	－	－	－	－	－	2	－	－	－	－	－	－	－	－	－	SRR18971063
531	SRR20760376	19-008-0025	CTC14	2010	Oceania	Australia	－	－	5	CC3	678	105.59	Diploid	－	－	－	－	－	2	1/S	0.12/S	0.25/WT	0.25/WT	0.03/S	0.015/S	0.03/S	0.5/WT	<0.06/WT	SRR20760376
532	SRR20760394	19-008-0078	CTC14	2004	Oceania	Australia	－	－	5	CC3	168	110.49	Diploid	－	－	－	－	－	2	2/S	0.12/S	0.5/WT	0.25/WT	0.06/S	0.015/S	0.12/S	1/WT	<0.06/WT	SRR20760394
533	SRR20760390	19-008-0082	CTC14	2004	Oceania	Australia	－	－	5	CC3	678	102.91	Diploid	－	－	－	－	－	2	2/S	0.12/S	0.5/WT	0.25/WT	0.12/S	0.03/S	0.12/S	0.5/WT	0.06/WT	SRR20760390
534	SRR20760393	19-008-0079	CTC14	2002	Oceania	Australia	－	－	5	CC3	10191	137.94	Diploid	－	－	－	－	－	2	1/S	0.06/S	0.25/WT	0.25/WT	0.12/S	0.03/S	0.06/S	1/WT	<0.06/WT	SRR20760393
535	SRR20760405	19-008-0067	CTC14	2001	Oceania	Australia	－	－	5	CC3	678	175.6	Diploid	－	－	－	－	－	2	2/S	0.25/I	0.5/WT	0.5/NWT	0.03/S	0.015/S	0.03/S	1/WT	<0.06/WT	SRR20760405
536	SRR20760365	19-008-0035	CTC14	2017	Oceania	Australia	－	－	5	CC3	678	157.75	Diploid	－	－	－	－	－	2	1/S	0.06/S	0.25/WT	0.12/WT	0.03/S	0.03/S	0.03/S	1/WT	0.12/WT	SRR20760365
537	F4130	14SF033		2014	Asia	China	Shangxi	Taiyuan	8	CC14	10099	142.5	Diploid	－	－	－	－	－	2	1/S	0.25/I	0.25/WT	0.25/WT	0.06/S	0.03/S	0.25/S	1/WT	0.06/WT	F4130	Yes
538	F3442	16HN015		2016	Asia	China	Henan	Zhengzhou	8	CC14	10014	122.73	Diploid	－	－	－	G464S	Heterozygous	2	16/R	1/R	16/NWT	1/NWT	0.06/S	0.03/S	0.12/S	1/WT	0.06/WT	F3442	Yes
539	F3356	16HN013		2016	Asia	China	Henan	Zhengzhou	8	CC14	10014	157.8	Diploid	－	－	－	－	－	2	2/S	0.25/I	0.5/WT	0.25/WT	0.06/S	0.03/S	0.12/S	1/WT	0.06/WT	F3356	Yes
540	F3558	15JS391		2015	Asia	China	Jiangsu	Nanjing		CC131	10042	165.38	Diploid	－	Chromosome 4-position 1-4×	－	－	－	2	0.5/S	0.015/S	0.06/WT	0.03/WT	0.015/S	0.008/S	0.015/S	0.25/WT	0.06/WT	F3558	Yes
541	F3496	15FJ428		2015	Asia	China	Fujian	Fuzhou		CC62	1352	115.23	Diploid	－	－	－	－	－	2	2/S	0.25/I	0.5/WT	0.5/NWT	0.03/S	0.06/S	0.03/S	1/WT	0.06/WT	F3496	Yes
542	F3892	15DZ040		2015	Asia	China	Liaoning	Dalian		CC152	10077	125.28	Diploid	－	－	－	－	－	2	1/S	0.06/S	0.25/WT	0.25/WT	0.03/S	0.03/S	0.12/S	1/WT	0.06/WT	F3892	Yes
543	F4152	15Z2132		2015	Asia	China	Zhejiang	Hangzhou		CC152	10077	209.56	Diploid	－	－	－	－	－	2	1/S	0.06/S	0.12/WT	0.12/WT	0.03/S	0.015/S	0.03/S	1/WT	0.06/WT	F4152	Yes
544	F3918	16PU1094		2016	Asia	China	Beijing	Beijing		CC152	10077	188.08	Diploid	－	－	－	－	－	2	256/R	8/R	1/NWT	1/NWT	0.06/S	0.03/S	0.06/S	2/WT	0.06/WT	F3918	Yes
545	F3510	15Z2158		2015	Asia	China	Zhejiang	Hangzhou		CC10	10037	203.59	Diploid	－	－	－	－	－	2	1/S	0.06/S	0.12/WT	0.12/WT	0.06/S	0.06/S	0.12/S	1/WT	0.06/WT	F3510	Yes
546	F3452	14Z2110		2014	Asia	China	Zhejiang	Hangzhou	10	CC63	1378	141.67	Diploid	－	－	－	－	－	2	0.5/S	0.03/S	0.12/WT	0.12/WT	0.03/S	0.03/S	0.06/S	0.5/WT	0.06/WT	F3452	Yes
547	SRR20760417	19-008-0005	CTC09	－	Asia	Singapore	－	－	10	CC5	848	161.72	Diploid	－	－	－	Y257H	Homozygous	2	8/R	0.5/I	1/NWT	1/NWT	0.25/S	0.12/S	0.12/S	1/WT	0.06/WT	SRR20760417
548	F3454	14Z2105	CTC09	2014	Asia	China	Zhejiang	Hangzhou	10	CC5	848	126.98	Diploid	－	－	－	Y257H	Homozygous	2	4/SDD	0.25/I	0.5/WT	0.5/NWT	0.03/S	0.03/S	0.06/S	0.5/WT	0.06/WT	F3454	Yes
549	F9511	11HX129	CTC09	2011	Asia	China	Sichuan	Chengdu	10	CC5	10115	163.18	Diploid	－	－	－	Y257H	Homozygous	2	8/R	1/R	0.5/WT	0.5/NWT	0.03/S	0.03/S	0.12/S	1/WT	0.06/WT	F9511	Yes
550	F3484	14HX766	CTC09	2014	Asia	China	Sichuan	Chengdu	10	CC5	848	149.25	Diploid	－	－	－	Y257H	Homozygous	2	8/R	0.5/I	0.25/WT	0.5/NWT	0.015/S	0.015/S	0.015/S	1/WT	0.06/WT	F3484	Yes
551	F9513	11HX197	CTC09	2011	Asia	China	Sichuan	Chengdu	10	CC5	848	188.73	Diploid	－	－	－	Y257H	Homozygous	2	8/R	0.5/I	0.25/WT	0.25/WT	0.03/S	0.015/S	0.03/S	0.5/WT	<0.06/WT	F9513	Yes
552	F4070	14GX061	CTC09	2014	Asia	China	Guangxi	Nanning		CC5	10093	182.19	Diploid	－	－	－	Y257H	Homozygous	2	16/R	2/R	1/NWT	1/NWT	0.015/S	0.03/S	0.06/S	1/WT	0.12/WT	F4070	Yes
553	F3928	16PU1072		2016	Asia	China	Beijing	Beijing		CC59	10080	139.8	Diploid	－	－	－	－	－	2	1/S	0.06/S	0.25/WT	0.25/WT	0.03/S	0.06/S	0.03/S	1/WT	0.06/WT	F3928	Yes
554	F9477	12BD249		2012	Asia	China	Beijing	Beijing		CC59	490	160.09	Diploid	－	－	－	－	－	2	1/S	0.12/S	0.25/WT	0.25/WT	0.06/S	0.03/S	0.12/S	1/WT	<0.06/WT	F9477	Yes
555	F3810	15K1042		2015	Asia	China	Yunnan	Kunming		CC147	10066	126.54	Diploid	－	Chromosome 4-position 1-1.5×	－	－	－	2	1/S	0.06/S	0.12/WT	0.25/WT	0.03/S	0.03/S	0.015/S	1/WT	0.06/WT	F3810	Yes
556	F3752	15A1042		2015	Asia	China	Shaanxi	Xi'an	N7	CC69	10060	128.07	Diploid	－	－	－	－	－	2	2/S	0.12/S	0.25/WT	0.5/NWT	0.03/S	0.03/S	0.12/S	1/WT	0.06/WT	F3752	Yes
557	SRR20760412	19-008-0061		2004	Oceania	Australia	－	－		CC38	370	88.29	Diploid	－	－	－	－	－	2	1/S	0.12/S	0.25/WT	0.25/WT	0.06/S	0.015/S	0.06/S	1/WT	<0.06/WT	SRR20760412
558	SRR12823710	ct72		－	North America	USA	－	－		CC38	10123	119.98	Diploid	－	－	－	－	－	2	>=8/R	－	－	－	<1/NR	－	－	－	－	SRR12823710
559	SRR12823747	ct39		－	North America	USA	－	－		CC38	370	80.03	Diploid	－	－	－	－	－	2	>=8/R	－	－	－	<1/NR	－	－	－	－	SRR12823747
560	SRR12823742	ct43		－	North America	USA	－	－		CC38	370	83.55	Diploid	－	－	－	－	－	2	<8/NR	－	－	－	<1/NR	－	－	－	－	SRR12823742
561	SRR12823746	ct40		－	North America	USA	－	－		CC38	370	97.07	Diploid	－	－	－	－	－	2	<8/NR	－	－	－	<1/NR	－	－	－	－	SRR12823746
562	SRR12823745	ct41		－	North America	USA	－	－		CC38	370	118.87	Diploid	－	－	－	－	－	2	>=64/R	－	－	－	<1/NR	－	－	－	－	SRR12823745
563	F3758	15Z2116		2015	Asia	China	Zhejiang	Hangzhou		CC141	10061	169.26	Diploid	－	－	－	－	－	2	2/S	0.12/S	0.25/WT	0.25/WT	0.03/S	0.03/S	0.06/S	1/WT	0.06/WT	F3758	Yes
564	F3712	14SS002		2014	Asia	China	Shangxi	Taiyuan		CC20	10057	185.05	Diploid	－	－	－	－	－	2	0.25/S	0.015/S	0.06/WT	0.03/WT	0.03/S	0.03/S	0.015/S	1/WT	0.06/WT	F3712	Yes
565	F4098	12J3003		2012	Asia	China	Jiangxi	Nanchang		CC11	1277	135.33	Diploid	－	－	－	－	－	2	1/S	0.06/S	0.25/WT	0.25/WT	0.03/S	0.03/S	0.03/S	0.5/WT	0.06/WT	F4098	Yes
566	F3880	16TJ825		2016	Asia	China	Hubei	Wuhan		CC11	1277	110.43	Diploid	－	－	－	－	－	2	2/S	0.12/S	0.25/WT	0.5/NWT	0.03/S	0.03/S	0.03/S	2/WT	0.06/WT	F3880	Yes
567	F9515	12HX326		2012	Asia	China	Sichuan	Chengdu		CC11	1277	145.92	Diploid	－	－	－	－	－	2	2/S	0.06/S	0.25/WT	0.25/WT	0.03/S	0.03/S	0.06/S	0.5/WT	<0.06/WT	F9515	Yes
568	F4106	12NX083		2012	Asia	China	Ningxia	Yinchuan		CC11	1277	115.06	Diploid	－	－	－	－	－	2	2/S	0.12/S	0.25/WT	0.25/WT	0.03/S	0.03/S	0.015/S	1/WT	0.06/WT	F4106	Yes
569	F3178	15H4197		2015	Asia	China	Heilongjiang	Harbin		CC11	1277	123.93	Diploid	－	－	－	－	－	2	0.5/S	0.008/S	0.03/WT	0.015/WT	0.06/S	0.008/S	0.12/S	0.5/WT	0.12/WT	F3178	Yes
570	F9504	09HX015		2009	Asia	China	Sichuan	Chengdu		CC142	332	200.57	Diploid	－	－	－	－	－	2	2/S	0.06/S	0.12/WT	0.12/WT	0.03/S	0.03/S	0.06/S	1/WT	<0.06/WT	F9504	Yes
571	F3850	15FJ456		2015	Asia	China	Fujian	Fuzhou		CC142	332	143.88	Diploid	－	－	－	－	－	2	2/S	0.25/I	0.25/WT	0.25/WT	0.03/S	0.06/S	0.12/S	0.5/WT	0.06/WT	F3850	Yes
572	F3770	14AH083		2014	Asia	China	Anhui	Hefei		CC142	332	156.39	Diploid	－	－	－	－	－	2	1/S	0.06/S	0.25/WT	0.25/WT	0.03/S	0.03/S	0.03/S	1/WT	0.06/WT	F3770	Yes
573	F3700	15H1437		2015	Asia	China	Heilongjiang	Harbin	N2	CC14	183	192.5	Diploid	－	Chromosome 4-position 1-3×	－	－	－	2	4/SDD	0.5/I	0.25/WT	0.5/NWT	0.03/S	0.03/S	0.03/S	1/WT	0.06/WT	F3700	Yes
574	F3542	15JS410		2015	Asia	China	Jiangsu	Nanjing	N2	CC14	183	120.8	Diploid	－	－	－	－	－	2	1/S	0.06/S	0.12/WT	0.12/WT	0.03/S	0.03/S	0.12/S	1/WT	0.06/WT	F3542	Yes
575	F3944	14AH068		2014	Asia	China	Anhui	Hefei	N2	CC14	183	127.21	Diploid	－	－	－	－	－	2	4/SDD	0.5/I	0.5/WT	0.5/NWT	0.03/S	0.03/S	0.06/S	1/WT	0.06/WT	F3944	Yes
576	F3764	14AH069		2014	Asia	China	Anhui	Hefei	N2	CC14	183	157.43	Diploid	－	Chromosome 4-position 1-2.5×	－	－	－	2	4/SDD	0.5/I	0.5/WT	0.5/NWT	0.03/S	0.03/S	0.015/S	1/WT	0.06/WT	F3764	Yes
577	SRR20760364	19-008-0036		2010	Oceania	Australia	－	－		CC96	988	149.31	Diploid	－	－	－	－	－	2	2/S	0.12/S	0.25/WT	0.5/NWT	0.03/S	0.03/S	0.015/S	0.5/WT	<0.06/WT	SRR20760364
578	SRR20760402	19-008-0070		2004	Oceania	Australia	－	－	16	CC51	10182	144.36	Diploid	－	－	－	－	－	2	0.5/S	0.06/S	0.25/WT	0.25/WT	0.12/S	0.03/S	0.12/S	1/WT	<0.06/WT	SRR20760402
579	SRR20760362	19-008-0040		2014	Oceania	Australia	－	－	16	CC51	10182	118.09	Diploid	－	－	－	－	－	2	1/S	0.06/S	0.25/WT	0.25/WT	0.12/S	0.015/S	0.03/S	1/WT	0.12/WT	SRR20760362
580	SRR20760391	19-008-0081		2004	Oceania	Australia	－	－	16	CC51	10182	126.82	Diploid	－	－	－	－	－	2	1/S	0.06/S	0.25/WT	0.25/WT	0.06/S	0.03/S	0.12/S	1/WT	<0.06/WT	SRR20760391
581	SRR20760356	19-008-0046		2015	Oceania	Australia	－	－	16	CC51	10179	136.93	Diploid	－	－	－	－	－	2	2/S	0.25/I	0.25/WT	0.25/WT	0.015/S	0.015/S	0.015/S	0.5/WT	<0.06/WT	SRR20760356
582	SRR20760379	19-5326-037-0002		2014	Oceania	Australia	－	－	N2	CC98	10186	158.51	Diploid	－	－	－	－	－	2	1/S	0.06/S	0.25/WT	0.25/WT	0.03/S	0.015/S	<0.015/S	1/WT	<0.06/WT	SRR20760379
583	SRR12823771	ct17		－	Europe	Spain	－	－		CC178	10154	91.13	Diploid	－	－	－	－	－	2	<8/NR	－	－	－	<1/NR	－	－	－	－	SRR12823771
584	F9516	12HX402		2012	Asia	China	Sichuan	Chengdu		CC15	232	155.13	Diploid	－	－	－	－	－	2	2/S	0.06/S	0.25/WT	0.12/WT	0.03/S	0.03/S	0.03/S	1/WT	<0.06/WT	F9516	Yes
585	SRR11235417	SP4433		2014-18	North America	Canada	－	－		CC15	232	80.34	Diploid	－	－	－	－	－	2	－	－	－	－	0.06/S	0.015/S	0.12/S	－	－	SRR11235417
586	SRR11235416	SP4501		2014-18	North America	Canada	－	－		CC15	232	51.32	Diploid	－	－	－	－	－	2	－	－	－	－	8/R	2/R	1/R	－	－	SRR11235416
587	SRR12823715	ct68		－	North America	USA	－	－		CC169	10126	113.47	Diploid	－	－	－	－	－	2	<8/NR	－	－	－	<1/NR	－	－	－	－	SRR12823715
588	SRR12823765	ct22		－	Europe	Spain	－	－		CC15	232	123.1	Diploid	－	－	－	－	－	2	<8/NR	－	－	－	<1/NR	－	－	－	－	SRR12823765
589	SRR12823763	ct24		－	Europe	Spain	－	－		CC15	232	75.45	Diploid	－	－	－	－	－	2	<8/NR	－	－	－	<1/NR	－	－	－	－	SRR12823763
590	SRR12823777	ct02		－	Europe	Ireland	－	－		CC180	10159	158.16	Diploid	－	－	－	－	－	2	<8/NR	－	－	－	<1/NR	－	－	－	－	SRR12823777
591	SRR12823778	ct01		－	Europe	Ireland	－	－		CC26	10160	182.05	Diploid	－	－	－	－	－	2	<8/NR	－	－	－	<1/NR	－	－	－	－	SRR12823778
592	SRR12823711	ct08		－	Europe	Ireland	－	－		CC26	10124	142.28	Diploid	－	－	－	G464S	Heterozygous	2	>=64/R	－	－	－	<1/NR	－	－	－	－	SRR12823711
593	SRR12823770	ct18		－	Europe	Spain	－	－		CC177	10153	123.1	Diploid	Chromosome 5-1.5×	－	－	－	－	3	>=8/R	－	－	－	<1/NR	－	－	－	－	SRR12823770
594	F3860	16DL094		2016	Asia	China	Liaoning	Dalian		CC67	1175	159.66	Diploid	－	－	－	－	－	2	1/S	0.12/S	0.25/WT	0.25/WT	0.03/S	0.03/S	0.12/S	0.5/WT	0.06/WT	F3860	Yes
595	F3458	15GX110		2015	Asia	China	Guangxi	Nanning		CC67	1175	150.89	Diploid	－	－	－	－	－	2	2/S	0.12/S	0.25/WT	0.25/WT	0.03/S	0.03/S	0.12/S	0.5/WT	0.06/WT	F3458	Yes
596	F4040	15CQ319		2015	Asia	China	Chongqing	Chongqing	N6	CC36	10091	135.4	Diploid	－	－	Yes-Branch 1	－	－	2	1/S	0.06/S	0.12/WT	0.06/WT	0.06/S	0.03/S	0.12/S	0.5/WT	0.06/WT	F4040	Yes
597	F9519	12HX458		2012	Asia	China	Sichuan	Chengdu	N6	CC36	10116	176.31	Diploid	－	－	Yes-Branch 1	－	－	2	2/S	0.06/S	0.12/WT	0.12/WT	0.03/S	0.03/S	0.12/S	1/WT	<0.06/WT	F9519	Yes
598	F9510	10HX104		2010	Asia	China	Sichuan	Chengdu	N6	CC36	10114	165.85	Diploid	－	－	Yes-Branch 1	－	－	2	1/S	0.03/S	0.12/WT	0.12/WT	0.03/S	0.03/S	0.06/S	0.5/WT	0.06/WT	F9510	Yes
599	F4028	14LR209		2014	Asia	China	Liaoning	Shenyang	N6	CC54	10056	128.24	Diploid	－	－	Yes-Branch 1	－	－	2	0.5/S	0.03/S	0.06/WT	0.06/WT	0.03/S	0.03/S	0.06/S	1/WT	0.06/WT	F4028	Yes
600	F3976	14LR210		2014	Asia	China	Liaoning	Shenyang	N6	CC54	10086	114.66	Diploid	－	－	Yes-Branch 1	－	－	2	4/SDD	0.03/S	0.12/WT	0.06/WT	0.25/S	0.03/S	0.06/S	1/WT	0.06/WT	F3976	Yes
601	F4052	16GH562		2016	Asia	China	Beijing	Beijing	N6	CC54	10056	136.87	Diploid	－	－	Yes-Branch 1	－	－	2	1/S	0.12/S	0.12/WT	0.12/WT	0.12/S	0.06/S	0.12/S	0.5/WT	0.06/WT	F4052	Yes
602	F3730	15TJ717		2015	Asia	China	Hubei	Wuhan	N6	CC54	10056	205.6	Diploid	－	－	Yes-Branch 1	－	－	2	2/S	0.06/S	0.12/WT	0.12/WT	0.25/S	0.03/S	0.25/S	1/WT	0.06/WT	F3730	Yes
603	F3696	14H1415		2014	Asia	China	Heilongjiang	Harbin	N6	CC54	10056	103.53	Diploid	－	－	Yes-Branch 1	－	－	2	0.5/S	0.03/S	0.03/WT	0.03/WT	0.03/S	0.03/S	0.03/S	0.5/WT	0.06/WT	F3696	Yes
604	F3778	16K1104		2016	Asia	China	Yunnan	Kunming	N6	CC144	10064	119.24	Diploid	－	－	Yes-Branch 1	－	－	2	1/S	0.06/S	0.12/WT	0.06/WT	0.03/S	0.03/S	0.03/S	0.25/WT	0.06/WT	F3778	Yes
605	F3424	15GH474		2015	Asia	China	Beijing	Beijing	N6	CC121	10028	138.16	Diploid	－	－	Yes-Branch 1	－	－	2	1/S	0.06/S	0.12/WT	0.06/WT	0.03/S	0.015/S	0.015/S	0.5/WT	0.06/WT	F3424	Yes
606	SRR12823762	ct25		－	Europe	Spain	－	－	N6	CC176	10150	42.98	Diploid	－	－	Yes-Branch 1	－	－	2	<8/NR	－	－	－	<1/NR	－	－	－	－	SRR12823762
607	SRR12823706	ct76		－	Europe	Ireland	－	－	N6	CC37	10120	123.4	Diploid	－	－	Yes-Branch 1	－	－	2	<8/NR	－	－	－	<1/NR	－	－	－	－	SRR12823706
608	SRR12823707	ct75		－	Europe	Ireland	－	－	N6	CC37	10121	114.74	Diploid	－	－	Yes-Branch 1	－	－	2	<8/NR	－	－	－	<1/NR	－	－	－	－	SRR12823707
609	SRR12823743	ct42		－	North America	USA	－	－	N6	CC173	10143	59.89	Diploid	－	－	Yes-Branch 1	－	－	2	<8/NR	－	－	－	<1/NR	－	－	－	－	SRR12823743
610	F3608	14H1402		2014	Asia	China	Heilongjiang	Harbin	N6	CC37	10048	113.07	Diploid	－	－	Yes-Branch 1	－	－	2	1/S	0.03/S	0.06/WT	0.06/WT	0.03/S	0.03/S	0.12/S	1/WT	0.06/WT	F3608	Yes
611	SRR20760339	19-008-0019		－	Asia	Singapore	－	－		CC88	10169	117.26	Diploid	－	－	－	－	－	2	2/S	0.25/I	0.5/WT	0.5/NWT	0.25/S	0.015/S	0.03/S	1/WT	<0.06/WT	SRR20760339
612	F3354	16CH188	CTC03	2016	Asia	China	Shanghai	Shanghai	23	CC113	10013	125.12	Diploid	－	－	－	－	－	2	1/S	0.12/S	0.25/WT	0.25/WT	0.25/S	0.03/S	0.12/S	0.5/WT	0.12/WT	F3354	Yes
613	F3998	15LZ090	CTC03	2015	Asia	China	Gansu	Lanzhou		CC53	482	140.05	Diploid	－	－	－	－	－	2	2/S	0.06/S	0.12/WT	0.12/WT	0.03/S	0.03/S	0.015/S	1/WT	0.06/WT	F3998	Yes
614	F3634	14HB037	CTC03	2014	Asia	China	Heibei	Shijiazhuang		CC53	482	233.15	Diploid	Chromosome 6-1.5×	－	－	－	－	2	1/S	0.06/S	0.12/WT	0.25/WT	0.03/S	0.015/S	0.03/S	0.5/WT	0.06/WT	F3634	Yes
615	F3440	16HN017	CTC03	2016	Asia	China	Henan	Zhengzhou		CC53	482	119.54	Diploid	－	－	－	－	－	2	2/S	0.12/S	0.5/WT	1/NWT	0.06/S	0.03/S	0.06/S	0.5/WT	0.06/WT	F3440	Yes
616	F3144	16GY014	CTC03	2016	Asia	China	Guizhou	Guiyang		CC53	10003	117.53	Diploid	－	－	－	－	－	2	0.25/S	0.008/S	0.015/WT	0.015/WT	0.03/S	0.015/S	0.015/S	0.5/WT	0.06/WT	F3144	Yes
617	F3554	15HX815	CTC03	2015	Asia	China	Sichuan	Chengdu	23	CC16	346	133.91	Diploid	－	－	－	－	－	2	1/S	0.06/S	0.12/WT	0.12/WT	0.03/S	0.015/S	0.03/S	1/WT	0.06/WT	F3554	Yes
618	F3508	15Z2148	CTC03	2015	Asia	China	Zhejiang	Hangzhou	23	CC16	346	132.67	Diploid	－	Chromosome 4-position 1-2×	－	－	－	2	1/S	0.03/S	0.12/WT	0.06/WT	0.015/S	0.015/S	0.015/S	1/WT	0.06/WT	F3508	Yes
619	F4132	14TJ531	CTC03	2014	Asia	China	Hubei	Wuhan	23	CC16	346	142.3	Diploid	－	－	－	－	－	2	2/S	0.06/S	0.12/WT	0.12/WT	0.03/S	0.03/S	0.12/S	1/WT	0.06/WT	F4132	Yes
620	F3838	15K1037	CTC03	2015	Asia	China	Yunnan	Kunming	23	CC16	346	118.16	Diploid	－	－	－	－	－	2	1/S	0.06/S	0.12/WT	0.12/WT	0.015/S	0.015/S	0.015/S	0.5/WT	0.06/WT	F3838	Yes
621	F3256	16nx232	CTC03	2016	Asia	China	Ningxia	Yinchuan	23	CC16	346	107.43	Diploid	－	－	－	－	－	2	0.5/S	0.12/S	0.12/WT	0.06/WT	0.5/I	0.015/S	0.06/S	0.25/WT	0.12/WT	F3256	Yes
622	F3552	15LZ085	CTC03	2015	Asia	China	Gansu	Lanzhou	23	CC16	346	132	Diploid	－	－	－	－	－	2	2/S	0.06/S	0.25/WT	0.25/WT	0.06/S	0.03/S	0.12/S	1/WT	0.06/WT	F3552	Yes
623	F3220	16K1097	CTC03	2016	Asia	China	Yunnan	Kunming	23	CC16	346	133.5	Diploid	－	－	－	－	－	2	128/R	8/R	16/NWT	8/NWT	0.06/S	0.015/S	0.06/S	1/WT	0.06/WT	F3220	Yes
624	F3538	15JS477	CTC03	2015	Asia	China	Jiangsu	Nanjing	23	CC16	346	151.31	Diploid	－	－	－	－	－	2	2/S	0.12/S	0.25/WT	0.12/WT	0.25/S	0.06/S	0.12/S	0.5/WT	0.06/WT	F3538	Yes
625	F4006	15CZ005	CTC03	2015	Asia	China	Shanghai	Shanghai	23	CC16	346	142.06	Diploid	－	－	－	－	－	2	2/S	0.25/I	0.5/WT	0.5/NWT	0.03/S	0.03/S	0.12/S	1/WT	0.06/WT	F4006	Yes
626	F3982	15DZ027	CTC03	2015	Asia	China	Liaoning	Dalian	23	CC16	346	133.22	Diploid	－	－	－	－	－	2	1/S	0.06/S	0.12/WT	0.25/WT	0.06/S	0.015/S	0.12/S	1/WT	0.06/WT	F3982	Yes
627	F3948	14SS011	CTC03	2014	Asia	China	Shangxi	Taiyuan	23	CC16	346	144.43	Diploid	－	－	－	－	－	2	2/S	0.12/S	0.25/WT	0.25/WT	0.03/S	0.03/S	0.015/S	1/WT	0.06/WT	F3948	Yes
628	F3646	14HB040	CTC03	2014	Asia	China	Heibei	Shijiazhuang	23	CC16	346	128.55	Diploid	－	－	－	－	－	2	1/S	0.03/S	0.06/WT	0.12/WT	0.03/S	0.015/S	0.015/S	1/WT	0.06/WT	F3646	Yes
629	F3194	14K1023	CTC03	2014	Asia	China	Yunnan	Kunming	23	CC16	346	125.43	Diploid	－	－	－	－	－	2	0.25/S	0.008/S	0.03/WT	0.03/WT	0.03/S	0.015/S	0.06/S	0.5/WT	64/NWT	F3194	Yes
Note: Since C. tropicalis is a diploid species, an average read depth of 60× was considered to provide a high level of confidence for analyses. However, for genomes sourced from public databases and referenced in prior studies, eight isolates that did not met this read depth criterion. Considering their geographic representativeness, these strains were still included in subsequent work. These str…
Abbreviations: WGS, whole genome sequencing; CTC, Candida tropicalis clusters; MLST, multilocus sequence typing; DST, diploid sequence type; CC, clonal complex; S, susceptible; SDD, susceptible dose-dependent; R, resistant; WT, wild-type; NWT, non-wild-type; SRA, NCBI sequence read archive (https://www.ncbi.nlm.nih.gov/sra).
