# Supplementary material for: Tandem gene duplications contributed to high-level azole resistance in a rapidly expanding Candida tropicalis population
Source: Nat Commun. 2023 Dec 15;14:8369. doi: 10.1038/s41467-023-43380-2 (PMC10724272; doi:10.1038/s41467-023-43380-2)
Supplement: Supplementary file 6 — Supplementary Data 3 [file 41467_2023_43380_MOESM6_ESM.xlsx]

## Sheet: Supplementary Data 3
Supplementary Data 3. Missense mutations and corresponding amino acid substitutions for genes associated with azole resistance in cluster AZR, group AZR-ADJ, and other fluconazole non-susceptible isolates.
Gene	Gene product function	Missense mutation	Amino acid substitution	Number of isolates with mutations (%)
				AZR (total n=79)				AZR-ADJ (total n=28)				Other FLU-NS (total n=80)
				Total	Hom	Het		Total	Hom	Het		Total	Hom	Het
ERG11	Sterol 14-demethylase	A395T	Y132F	79 (100)	6 (7.6)	73 (92.4)		27 (96.4)	14 (50.0)	13 (46.4)		4 (5.00)	1 (1.3)	3 (3.7)
		C461T	S154F	79 (100)	6 (7.6)	73 (92.4)		27 (96.4)	14 (50.0)	13 (46.4)		2 (2.5)	0	2 (2.5)
		T769C	Y257H	0	0	0		0	0	0		6 (7.5)	6 (7.5)	0
		C1189T	P397S	4 (5.1)	0	4 (5.1)		0	0	0		0	0	0
		G1390A	G464S	0	0	0		0	0	0		3 (3.8)	1 (1.3)	2 (2.5)
CDR1	ABC multidrug transporter	A2090G	E697G	0	0	0		12 (42.9)	0	12 (42.9)		1 (1.3)	0	1 (1.3)
CDR11	ABC multidrug transporter	C503G	A168G	0	0	0		12 (42.9)	0	12 (42.9)		1 (1.3)	1 (1.3)	0
		C720A	N240K	79 (100)	0	79 (100)		15 (53.6)	0	15 (53.6)		1 (1.3)	0	1 (1.3)
		A4400G	K1467R	0	0	0		12 (42.9)	0	12 (42.9)		1 (1.3)	0	1 (1.3)
		A608C	E203A	79 (100)	0	79 (100)		0	0	0		12 (15.0)	1 (1.3)	11 (13.7)
		C3186A	D1062E	79 (100)	0	79 (100)		0	0	0		3 (3.8)	0	3 (3.8)
MRR1	Regulator of MDR1 expression	G3066A	M1022I	77 (97.5)	0	77 (97.5)		4 (14.3)	0	4 (14.3)		53 (66.2)	31 (38.7)	22 (27.5)
		C3125A	T1042N	76 (96.2)	0	76 (96.2)		4 (14.3)	0	4 (14.3)		53 (66.2)	31 (38.7)	22 (27.5)
		T3276A	D1092E	76 (96.2)	0	76 (96.2)		2 (7.1)	0	2 (7.1)		31 (38.7)	7 (8.7)	24 (30.0)
SNQ2	ABC multidrug transporter	G1885A	V629I	0	0	0		4 (14.3)	0	4 (14.3)		0	0	0
		A2977G	I993V	79 (100)	9 (11.4)	70 (88.6)		8 (28.6)	0	8 (28.6)		27 (33.8)	1 (1.3)	26 (32.5)
STB5	Regulator of ABC transporter expression	A387T	L129F	78 (98.6)	7 (8.7)	71 (89.9)		23 (82.1)	0	23 (82.1)		4 (5.0)	0	4 (5.0)
		C938A	T313N	72 (92.2)	1 (1.3)	71 (89.9)		0	0	0		0	0	0
TAC1	Inducer of ABC transporter expression	C1337A	A446E	77 (97.5)	1 (1.3)	76 (96.2)		3 (10.7)	0	3 (10.7)		0	0	0
		A1521C	E507D	77 (97.5)	1 (1.3)	76 (96.2)		3 (10.7)	0	3 (10.7)		3 (3.7)	0	3 (3.7)
UPC2	Regulator of ERG11	T503C	L168P	75 (94.9)	0	75 (94.9)		0	0	0		1 (1.3)	0	1 (1.3)
YOR1	ABC multidrug transporter	C23T	T8I	0	0	0		14 (50.0)	0	14 (50.0)		2 (2.5)	0	2 (2.5)
Abbreviations: FLU-NS, fluconazole non-susceptible; Hom, homozygous; Het, heterozygous.
