# Supplementary material for: Tandem gene duplications contributed to high-level azole resistance in a rapidly expanding Candida tropicalis population
Source: Nat Commun. 2023 Dec 15;14:8369. doi: 10.1038/s41467-023-43380-2 (PMC10724272; doi:10.1038/s41467-023-43380-2)
Supplement: Supplementary file 7 — Supplementary Data 4 [file 41467_2023_43380_MOESM7_ESM.xlsx]

## Sheet: Supplementary Data 4
Supplementary Data 4. Unique orthologous groups (OGs) identified in C. tropicalis cluster AZR and group AZR-ADJ.
Orthogroup	Maximum sequence length in genomes	Prevalence in populations				Homologous protein predicted
		Cluster AZR	Group AZR-ADJ	Other azole-NS	Other azole-S	Gene name	Species	Nucleotide length	AA Identity	Function description
OG06397	1230 bp	0.97	0.18	0.11	0.06	Retrotransposon	Smittium culicis	1779 bp	122/415 (29%)	gag-pol fusion protein
OG06436	756 bp	0.97	0	0.01	0.02	AI2	Saccharomyces cerevisiae	2505 bp	62/154 (40%)	Reverse transcriptase required for splicing of the COX1 pre-mRNA; encoded by a mobile group II intron within the mitochondrial COX1 gene.
OG06243	3522 bp	0.99	0.82	0.14	0.13	Retrotransposon	Saccharomyces cerevisiae	3699 bp	352/997 (35%)	gag-pol fusion protein
OG06281	990 bp	0.98	0.82	0.12	0.13	NA	Candida dubliniensis	1797 bp	87/309 (28%)	Putative transposable element protein
