# Supplementary material for: Tandem gene duplications contributed to high-level azole resistance in a rapidly expanding Candida tropicalis population
Source: Nat Commun. 2023 Dec 15;14:8369. doi: 10.1038/s41467-023-43380-2 (PMC10724272; doi:10.1038/s41467-023-43380-2)
Supplement: Supplementary file 8 — Supplementary Data 5 [file 41467_2023_43380_MOESM8_ESM.xlsx]

## Sheet: Sheet1
Supplementary Data 5. Acknowledgments to the principal and co-principal investigators from the hospitals that participated in the CHIF-NET study for their contributions to the isolates collection used in this study.
No.	Principal and co-principal investigators	Hospital
1	Prof. Mei Kang and Dr. Yu-Ling Xiao	West China Hospital, Sichuan University
2	Prof. Da-Wen Guo and Dr. Lan-Ying Cui	First Affiliated Hospital of Harbin Medical University
3	Prof. Ying-Chun Xu and Dr. Meng Xiao	Peking Union Medical College Hospital, Chinese Academy of Medical Sciences
4	Prof. Yan-Ping Luo and Dr. Li-Yan Ye	Chinese PLA General Hospital, Medical School of Chinese PLA
5	Prof. Ya-Ning Mei and Dr. Fang Ni	Jiangsu Province Hospital
6	Prof. Rong Zhang and Dr. Hong-Wei Zhou	Second Affiliated Hospital Zhejiang University School of Medicine
7	Prof. Yu-Hong Pan and Dr. Lan-Mei Gao	Fujian Medical University Union Hospital
8	Prof. Zi-Yong Sun and Dr. Zhong-Jv Chen	Tongji Hospital, Tongji Medical College of Huazhong University of Science and Technology
9	Prof. Wen-En Liu and Dr. Yan-Ming Li	Xiangya Hospital, Central South University
10	Prof. Ruo-Yu Li and Dr. Zhe Wan	Peking University First Hospital
11	Prof. Hong-Jie Liang	First Affiliated Hospital of Guangxi Medical University
12	Prof. Xiao-Yan Zeng and Dr. Jing Zhang	First Affiliated Hospital of Xi’an Jiaotong University
13	Prof. Jian-Hong Zhao and Dr. Hong-Lian Wei	Second Hospital of Hebei Medical University
14	Prof. Yuan-Hong Xu and Dr. Ying Huang	Anhui Provincial Hospital
15	Prof. Lin-Qiang Deng and Dr. Hui Chen	Jiangxi Province People’s Hospital
16	Prof. Hong-Mei Zhao and Dr. Li-Wen Liu	People's Hospital of Liaoning Province
17	Prof. Jing Wang and Dr. Xiao-Guang Xiao	First Affiliated Hospital of Dalian Medical University
18	Prof. Xiao-Ming Wang and Dr. Xu-Feng Ji	First Bethune Hospital of Jilin University
19	Prof. Bin San and Dr. Yan Du	First Affiliated Hospital, Kunming Medical University
20	Prof. Yong Liu and Dr. Zhi-Jie Zhang	Shengjing Hospital of China Medical University
21	Prof. Hai-Shen Kong and Dr. Qing Yang	First Affiliated Hospital, Zhejiang University School of Medicine
22	Prof. Wei Jia and Dr. Gang Li	General Hospital of Ningxia Medical University
23	Prof. Jian-Bang Kang and Dr. Jian-Bang Kang	Second Hospital of Shanxi Medical University
24	Prof. Yun Xia and Dr. Li Yan	First Affiliated Hospital of Chongqing Medical University
25	Prof. Yi-Min Li and Dr. Dan-Hong Su	First Affiliate Hospital of Guangzhou Medical University
26	Prof. Yu-Ping Wang and Dr. Mei Xu	Affiliated Hospital of Guizhou Medical University
27	Prof. Lin Meng and Dr. Lin Meng	Lanzhou University Second Hospital
28	Prof. Wei-Ping Lu and Dr. Dao-Hong Zhou	Daping Hospital, Third Military Medical University
29	Prof. Yin-Mei Yang and Dr. Hui-Ling Chen	Guangzhou First People′ s Hospital
30	Prof. Gui-Ling Zou and Dr. Xue-Fei Du	Fourth Hospital of Harbin Medical University
31	Prof. Xiu-Li Xu and Dr. Xiao-Yan Chen	Air Force Medical University
32	Prof. Yun-Duo Wang and Dr. Jing Song	Dalian Municipal Central Hospital
33	Prof. Xiang-Yang Chen and Dr. Xiang-Yang Chen	People’s Hospital of Zhengzhou
34	Prof. Bin Yang and Dr. Yu-Lan Lin	First Affiliated Hospital of Fujian Medical University
35	Prof. Shan-Mei Wang and Dr. Qiong Ma	Henan Provincial People’s Hospital
36	Prof. Qiang-Qiang Zhang and Dr. Li Li	Huashan Hospital, Fudan University
37	Prof. Long-Hua Hu and Dr. Xiao-Yan Hu	Second Affiliated Hospital of Nanchang University
38	Prof. Shu-Feng Wang and Dr. Hong Lu	First Hospital of Shanxi Medical University
39	Prof. Yun Liu	Changhai Hospital
40	Prof. Ping Ji and Dr. Na Chen	First Affiliated Hospital of Xinjiang Medical University
41	Prof. Xue-Song Xu and Dr. Weil Li	China-Japan Union Hospital of Jilin University
42	Prof. Ting-Yin Zhou and Dr. Hai-Qing Hu	Shanghai Changzheng Hospital
43	Prof. Lian-Hua Wei and Dr. Xin Wang	Gansu Provincial Hospital
44	Prof. Xiao-Qin Ha and Dr. Yuan-Yuan Zhang	General Hospital of Lanzhou Military Region
45	Prof. Yu-Xing Ni and Dr. Sheng-Yuan Zhao	Ruijin Hospital, Shanghai Jiaotong University of Medicine
46	Prof. Hui Xu and Dr. Hui Xu	First Affiliated Hospital of Zhengzhou University
47	Prof. Wei Li	Qilu Hospital of Shandong University
48	Prof. Rong Tang	Shanghai General Hospital
49	Prof. Yan Jin and Dr. Hui Fan	Shandong Provincial Hospital

## Sheet: Sheet2
1	Prof. Mei Kang and Dr. Yu-Ling Xiao	West China Hospital, Sichuan University	West China Hospital	Sichuan University
2	Prof. Da-Wen Guo and Dr. Lan-Ying Cui	First Affiliated Hospital of Harbin Medical University	First Affiliated Hospital of Harbin Medical University
3	Prof. Ying-Chun Xu and Dr. Meng Xiao	Peking Union Medical College Hospital, Chinese Academy of Medical Sciences	Peking Union Medical College Hospital	Chinese Academy of Medical Sciences
4	Prof. Yan-Ping Luo and Dr. Li-Yan Ye	Chinese PLA General Hospital, Medical School of Chinese PLA	Chinese PLA General Hospital	Medical School of Chinese PLA
5	Prof. Ya-Ning Mei and Dr. Fang Ni	Jiangsu Province Hospital	Jiangsu Province Hospital
6	Prof. Rong Zhang and Dr. Hong-Wei Zhou	Second Affiliated Hospital Zhejiang University School of Medicine	Second Affiliated Hospital Zhejiang University School of Medicine
7	Prof. Yu-Hong Pan and Dr. Lan-Mei Gao	Fujian Medical University Union Hospital	Fujian Medical University Union Hospital
8	Prof. Zi-Yong Sun and Dr. Zhong-Jv Chen	Tongji Hospital, Tongji Medical College of Huazhong University of Science and Technology	Tongji Hospital	Tongji Medical College of Huazhong University of Science and Technology
9	Prof. Wen-En Liu and Dr. Yan-Ming Li	Xiangya Hospital, Central South University	Xiangya Hospital	Central South University
10	Prof. Ruo-Yu Li and Dr. Zhe Wan	Peking University First Hospital	Peking University First Hospital
11	Prof. Hong-Jie Liang	First Affiliated Hospital of Guangxi Medical University	First Affiliated Hospital of Guangxi Medical University
12	Prof. Xiao-Yan Zeng and Dr. Jing Zhang	First Affiliated Hospital of Xi’an Jiaotong University	First Affiliated Hospital of Xi’an Jiaotong University
13	Prof. Jian-Hong Zhao and Dr. Hong-Lian Wei	Second Hospital of Hebei Medical University	Second Hospital of Hebei Medical University
14	Prof. Yuan-Hong Xu and Dr. Ying Huang	Anhui Provincial Hospital	Anhui Provincial Hospital
15	Prof. Lin-Qiang Deng and Dr. Hui Chen	Jiangxi Province People’s Hospital	Jiangxi Province People’s Hospital
16	Prof. Hong-Mei Zhao and Dr. Li-Wen Liu	People's Hospital of Liaoning Province	People's Hospital of Liaoning Province
17	Prof. Jing Wang and Dr. Xiao-Guang Xiao	First Affiliated Hospital of Dalian Medical University	First Affiliated Hospital of Dalian Medical University
18	Prof. Xiao-Ming Wang and Dr. Xu-Feng Ji	First Bethune Hospital of Jilin University	First Bethune Hospital of Jilin University
19	Prof. Bin San and Dr. Yan Du	First Affiliated Hospital, Kunming Medical University	First Affiliated Hospital	Kunming Medical University
20	Prof. Yong Liu and Dr. Zhi-Jie Zhang	Shengjing Hospital of China Medical University	Shengjing Hospital of China Medical University
21	Prof. Hai-Shen Kong and Dr. Qing Yang	First Affiliated Hospital, Zhejiang University School of Medicine	First Affiliated Hospital	Zhejiang University School of Medicine
22	Prof. Wei Jia and Dr. Gang Li	General Hospital of Ningxia Medical University	General Hospital of Ningxia Medical University
23	Prof. Jian-Bang Kang and Dr. Jian-Bang Kang	Second Hospital of Shanxi Medical University	Second Hospital of Shanxi Medical University
24	Prof. Yun Xia and Dr. Li Yan	First Affiliated Hospital of Chongqing Medical University	First Affiliated Hospital of Chongqing Medical University
25	Prof. Yi-Min Li and Dr. Dan-Hong Su	First Affiliate Hospital of Guangzhou Medical University	First Affiliate Hospital of Guangzhou Medical University
26	Prof. Yu-Ping Wang and Dr. Mei Xu	Affiliated Hospital of Guizhou Medical University	Affiliated Hospital of Guizhou Medical University
27	Prof. Lin Meng and Dr. Lin Meng	Lanzhou University Second Hospital	Lanzhou University Second Hospital
28	Prof. Wei-Ping Lu and Dr. Dao-Hong Zhou	Daping Hospital, Third Military Medical University	Daping Hospital	Third Military Medical University
29	Prof. Yin-Mei Yang and Dr. Hui-Ling Chen	Guangzhou First People′ s Hospital	Guangzhou First People′ s Hospital
30	Prof. Gui-Ling Zou and Dr. Xue-Fei Du	Fourth Hospital of Harbin Medical University	Fourth Hospital of Harbin Medical University
31	Prof. Xiu-Li Xu and Dr. Xiao-Yan Chen	Air Force Medical University	Air Force Medical University
32	Prof. Yun-Duo Wang and Dr. Jing Song	Dalian Municipal Central Hospital	Dalian Municipal Central Hospital
33	Prof. Xiang-Yang Chen and Dr. Xiang-Yang Chen	People’s Hospital of Zhengzhou	People’s Hospital of Zhengzhou
34	Prof. Bin Yang and Dr. Yu-Lan Lin	First Affiliated Hospital of Fujian Medical University	First Affiliated Hospital of Fujian Medical University
35	Prof. Shan-Mei Wang and Dr. Qiong Ma	Henan Provincial People’s Hospital	Henan Provincial People’s Hospital
36	Prof. Qiang-Qiang Zhang and Dr. Li Li	Huashan Hospital, Fudan University	Huashan Hospital	Fudan University
37	Prof. Long-Hua Hu and Dr. Xiao-Yan Hu	Second Affiliated Hospital of Nanchang University	Second Affiliated Hospital of Nanchang University
38	Prof. Shu-Feng Wang and Dr. Hong Lu	First Hospital of Shanxi Medical University	First Hospital of Shanxi Medical University
39	Prof. Yun Liu	Changhai Hospital	Changhai Hospital
40	Prof. Ping Ji and Dr. Na Chen	First Affiliated Hospital of Xinjiang Medical University	First Affiliated Hospital of Xinjiang Medical University
41	Prof. Xue-Song Xu and Dr. Weil Li	China-Japan Union Hospital of Jilin University	China-Japan Union Hospital of Jilin University
42	Prof. Ting-Yin Zhou and Dr. Hai-Qing Hu	Shanghai Changzheng Hospital	Shanghai Changzheng Hospital
43	Prof. Lian-Hua Wei and Dr. Xin Wang	Gansu Provincial Hospital	Gansu Provincial Hospital
44	Prof. Xiao-Qin Ha and Dr. Yuan-Yuan Zhang	General Hospital of Lanzhou Military Region	General Hospital of Lanzhou Military Region
45	Prof. Yu-Xing Ni and Dr. Sheng-Yuan Zhao	Ruijin Hospital, Shanghai Jiaotong University of Medicine	Ruijin Hospital	Shanghai Jiaotong University of Medicine
46	Prof. Hui Xu and Dr. Hui Xu	First Affiliated Hospital of Zhengzhou University	First Affiliated Hospital of Zhengzhou University
47	Prof. Wei Li	Qilu Hospital of Shandong University	Qilu Hospital of Shandong University
48	Prof. Rong Tang	Shanghai General Hospital	Shanghai General Hospital
49	Prof. Yan Jin and Dr. Hui Fan	Shandong Provincial Hospital	Shandong Provincial Hospital
